# Supplementary material for: PigVar: a database of pig variations and positive selection signatures
Source: Database (Oxford). 2017 Jun 13;2017:bax048. doi: 10.1093/database/bax048 (PMC5502369; doi:10.1093/database/bax048)
Supplement: Supplementary Data [file bax048_Supp.zip]

Archive with 2 entries (2 files):
- Supplementary Table S2.xlsx
- Supplementary Table S1.xlsx
