# Supplementary material for: PigVar: a database of pig variations and positive selection signatures
Source: Database (Oxford). 2017 Jun 13;2017:bax048. doi: 10.1093/database/bax048 (PMC5502369; doi:10.1093/database/bax048)
Supplement: Supplementary Data [file bax048_Supp.zip › Supplementary Table S2.xlsx]

## Sheet: Individual details
Supplementary Table S2. Details of the complete list of individuals. File Name: Supplementary Table S2.xlsx
No.	Individual	Link to NCBI BioSample		Sample Name	Breed	Submission	Link to NCBI PubMed	Source Publication
1	ERS177302	ERS177302	https://www.ncbi.nlm.nih.gov/biosample/?term=ERS177302	DU-1	Duroc; USA	ERA163319	23151514	Rubin C J, Megens H J, Barrio A M, et al. Strong signatures of selection in the domestic pig genome[J]. Proceedings of the National Academy of Sciences, 2012, 109(48): 19529-19536.
2	ERS177303	ERS177303	https://www.ncbi.nlm.nih.gov/biosample/?term=ERS177303	DU-2	Duroc; USA	ERA163319	23151514	Rubin C J, Megens H J, Barrio A M, et al. Strong signatures of selection in the domestic pig genome[J]. Proceedings of the National Academy of Sciences, 2012, 109(48): 19529-19536.
3	ERS177304	ERS177304	https://www.ncbi.nlm.nih.gov/biosample/?term=ERS177304	DU-3	Duroc; USA	ERA163319	23151514	Rubin C J, Megens H J, Barrio A M, et al. Strong signatures of selection in the domestic pig genome[J]. Proceedings of the National Academy of Sciences, 2012, 109(48): 19529-19536.
4	ERS177305	ERS177305	https://www.ncbi.nlm.nih.gov/biosample/?term=ERS177305	DU-4	Duroc; USA	ERA163319	23151514	Rubin C J, Megens H J, Barrio A M, et al. Strong signatures of selection in the domestic pig genome[J]. Proceedings of the National Academy of Sciences, 2012, 109(48): 19529-19536.
5	ERS177306	ERS177306	https://www.ncbi.nlm.nih.gov/biosample/?term=ERS177306	HA-1	Hampshire; Kentucky, USA	ERA163319	23151514	Rubin C J, Megens H J, Barrio A M, et al. Strong signatures of selection in the domestic pig genome[J]. Proceedings of the National Academy of Sciences, 2012, 109(48): 19529-19536.
6	ERS177307	ERS177307	https://www.ncbi.nlm.nih.gov/biosample/?term=ERS177307	HA-2	Hampshire; Kentucky, USA	ERA163319	23151514	Rubin C J, Megens H J, Barrio A M, et al. Strong signatures of selection in the domestic pig genome[J]. Proceedings of the National Academy of Sciences, 2012, 109(48): 19529-19536.
7	ERS177308	ERS177308	https://www.ncbi.nlm.nih.gov/biosample/?term=ERS177308	OG-1	Outgroup; Pulau Sumatera, Indonesia	ERA163319	23151514	Rubin C J, Megens H J, Barrio A M, et al. Strong signatures of selection in the domestic pig genome[J]. Proceedings of the National Academy of Sciences, 2012, 109(48): 19529-19536.
8	ERS177309	ERS177309	https://www.ncbi.nlm.nih.gov/biosample/?term=ERS177309	OG-2	Outgroup; Malaya, Malaysia	ERA163319	23151514	Rubin C J, Megens H J, Barrio A M, et al. Strong signatures of selection in the domestic pig genome[J]. Proceedings of the National Academy of Sciences, 2012, 109(48): 19529-19536.
9	ERS177310	ERS177310	https://www.ncbi.nlm.nih.gov/biosample/?term=ERS177310	OG-3	Outgroup; Pulau Sumatera, Indonesia	ERA163319	23151514	Rubin C J, Megens H J, Barrio A M, et al. Strong signatures of selection in the domestic pig genome[J]. Proceedings of the National Academy of Sciences, 2012, 109(48): 19529-19536.
10	ERS177311	ERS177311	https://www.ncbi.nlm.nih.gov/biosample/?term=ERS177311	JQH-1	Jiangquhai; Hai'an, Jiangsu, China	ERA163319	23151514	Rubin C J, Megens H J, Barrio A M, et al. Strong signatures of selection in the domestic pig genome[J]. Proceedings of the National Academy of Sciences, 2012, 109(48): 19529-19536.
11	ERS177312	ERS177312	https://www.ncbi.nlm.nih.gov/biosample/?term=ERS177312	LR-1	Landrace; Denmark	ERA163319	23151514	Rubin C J, Megens H J, Barrio A M, et al. Strong signatures of selection in the domestic pig genome[J]. Proceedings of the National Academy of Sciences, 2012, 109(48): 19529-19536.
12	ERS177313	ERS177313	https://www.ncbi.nlm.nih.gov/biosample/?term=ERS177313	LR-2	Landrace; Denmark	ERA163319	23151514	Rubin C J, Megens H J, Barrio A M, et al. Strong signatures of selection in the domestic pig genome[J]. Proceedings of the National Academy of Sciences, 2012, 109(48): 19529-19536.
13	ERS177314	ERS177314	https://www.ncbi.nlm.nih.gov/biosample/?term=ERS177314	LR-3	Landrace; Denmark	ERA163319	23151514	Rubin C J, Megens H J, Barrio A M, et al. Strong signatures of selection in the domestic pig genome[J]. Proceedings of the National Academy of Sciences, 2012, 109(48): 19529-19536.
14	ERS177315	ERS177315	https://www.ncbi.nlm.nih.gov/biosample/?term=ERS177315	LR-4	Landrace; Denmark	ERA163319	23151514	Rubin C J, Megens H J, Barrio A M, et al. Strong signatures of selection in the domestic pig genome[J]. Proceedings of the National Academy of Sciences, 2012, 109(48): 19529-19536.
15	ERS177316	ERS177316	https://www.ncbi.nlm.nih.gov/biosample/?term=ERS177316	LR-5	Landrace; Denmark	ERA163319	23151514	Rubin C J, Megens H J, Barrio A M, et al. Strong signatures of selection in the domestic pig genome[J]. Proceedings of the National Academy of Sciences, 2012, 109(48): 19529-19536.
16	ERS177317	ERS177317	https://www.ncbi.nlm.nih.gov/biosample/?term=ERS177317	LW-1	Large White; UK	ERA163319	23151514	Rubin C J, Megens H J, Barrio A M, et al. Strong signatures of selection in the domestic pig genome[J]. Proceedings of the National Academy of Sciences, 2012, 109(48): 19529-19536.
17	ERS177318	ERS177318	https://www.ncbi.nlm.nih.gov/biosample/?term=ERS177318	LW-2	Large White; UK	ERA163319	23151514	Rubin C J, Megens H J, Barrio A M, et al. Strong signatures of selection in the domestic pig genome[J]. Proceedings of the National Academy of Sciences, 2012, 109(48): 19529-19536.
18	ERS177319	ERS177319	https://www.ncbi.nlm.nih.gov/biosample/?term=ERS177319	LW-3	Large White; UK	ERA163319	23151514	Rubin C J, Megens H J, Barrio A M, et al. Strong signatures of selection in the domestic pig genome[J]. Proceedings of the National Academy of Sciences, 2012, 109(48): 19529-19536.
19	ERS177320	ERS177320	https://www.ncbi.nlm.nih.gov/biosample/?term=ERS177320	LW-4	Large White; UK	ERA163319	23151514	Rubin C J, Megens H J, Barrio A M, et al. Strong signatures of selection in the domestic pig genome[J]. Proceedings of the National Academy of Sciences, 2012, 109(48): 19529-19536.
20	ERS177321	ERS177321	https://www.ncbi.nlm.nih.gov/biosample/?term=ERS177321	LW-5	Large White; UK	ERA163319	23151514	Rubin C J, Megens H J, Barrio A M, et al. Strong signatures of selection in the domestic pig genome[J]. Proceedings of the National Academy of Sciences, 2012, 109(48): 19529-19536.
21	ERS177322	ERS177322	https://www.ncbi.nlm.nih.gov/biosample/?term=ERS177322	LW-6	Large White; UK	ERA163319	23151514	Rubin C J, Megens H J, Barrio A M, et al. Strong signatures of selection in the domestic pig genome[J]. Proceedings of the National Academy of Sciences, 2012, 109(48): 19529-19536.
22	ERS177323	ERS177323	https://www.ncbi.nlm.nih.gov/biosample/?term=ERS177323	LW-7	Large White; UK	ERA163319	23151514	Rubin C J, Megens H J, Barrio A M, et al. Strong signatures of selection in the domestic pig genome[J]. Proceedings of the National Academy of Sciences, 2012, 109(48): 19529-19536.
23	ERS177324	ERS177324	https://www.ncbi.nlm.nih.gov/biosample/?term=ERS177324	LW-8	Large White; UK	ERA163319	23151514	Rubin C J, Megens H J, Barrio A M, et al. Strong signatures of selection in the domestic pig genome[J]. Proceedings of the National Academy of Sciences, 2012, 109(48): 19529-19536.
24	ERS177325	ERS177325	https://www.ncbi.nlm.nih.gov/biosample/?term=ERS177325	LW-9	Large White; UK	ERA163319	23151514	Rubin C J, Megens H J, Barrio A M, et al. Strong signatures of selection in the domestic pig genome[J]. Proceedings of the National Academy of Sciences, 2012, 109(48): 19529-19536.
25	ERS177326	ERS177326	https://www.ncbi.nlm.nih.gov/biosample/?term=ERS177326	LW-10	Large White; UK	ERA163319	23151514	Rubin C J, Megens H J, Barrio A M, et al. Strong signatures of selection in the domestic pig genome[J]. Proceedings of the National Academy of Sciences, 2012, 109(48): 19529-19536.
26	ERS177327	ERS177327	https://www.ncbi.nlm.nih.gov/biosample/?term=ERS177327	LW-11	Large White; UK	ERA163319	23151514	Rubin C J, Megens H J, Barrio A M, et al. Strong signatures of selection in the domestic pig genome[J]. Proceedings of the National Academy of Sciences, 2012, 109(48): 19529-19536.
27	ERS177328	ERS177328	https://www.ncbi.nlm.nih.gov/biosample/?term=ERS177328	LW-12	Large White; UK	ERA163319	23151514	Rubin C J, Megens H J, Barrio A M, et al. Strong signatures of selection in the domestic pig genome[J]. Proceedings of the National Academy of Sciences, 2012, 109(48): 19529-19536.
28	ERS177329	ERS177329	https://www.ncbi.nlm.nih.gov/biosample/?term=ERS177329	LW-13	Large White; UK	ERA163319	23151514	Rubin C J, Megens H J, Barrio A M, et al. Strong signatures of selection in the domestic pig genome[J]. Proceedings of the National Academy of Sciences, 2012, 109(48): 19529-19536.
29	ERS177330	ERS177330	https://www.ncbi.nlm.nih.gov/biosample/?term=ERS177330	LW-14	Large White; UK	ERA163319	23151514	Rubin C J, Megens H J, Barrio A M, et al. Strong signatures of selection in the domestic pig genome[J]. Proceedings of the National Academy of Sciences, 2012, 109(48): 19529-19536.
30	ERS177331	ERS177331	https://www.ncbi.nlm.nih.gov/biosample/?term=ERS177331	MS-5	Meishan; Suzhou, Jiangsu, China	ERA163319	23151514	Rubin C J, Megens H J, Barrio A M, et al. Strong signatures of selection in the domestic pig genome[J]. Proceedings of the National Academy of Sciences, 2012, 109(48): 19529-19536.
31	ERS177332	ERS177332	https://www.ncbi.nlm.nih.gov/biosample/?term=ERS177332	MS-6	Meishan; Suzhou, Jiangsu, China	ERA163319	23151514	Rubin C J, Megens H J, Barrio A M, et al. Strong signatures of selection in the domestic pig genome[J]. Proceedings of the National Academy of Sciences, 2012, 109(48): 19529-19536.
32	ERS177333	ERS177333	https://www.ncbi.nlm.nih.gov/biosample/?term=ERS177333	MS-10	Meishan; Suzhou, Jiangsu, China	ERA163319	23151514	Rubin C J, Megens H J, Barrio A M, et al. Strong signatures of selection in the domestic pig genome[J]. Proceedings of the National Academy of Sciences, 2012, 109(48): 19529-19536.
33	ERS177334	ERS177334	https://www.ncbi.nlm.nih.gov/biosample/?term=ERS177334	MS-12	Meishan; Suzhou, Jiangsu, China	ERA163319	23151514	Rubin C J, Megens H J, Barrio A M, et al. Strong signatures of selection in the domestic pig genome[J]. Proceedings of the National Academy of Sciences, 2012, 109(48): 19529-19536.
34	ERS177335	ERS177335	https://www.ncbi.nlm.nih.gov/biosample/?term=ERS177335	OG-4	Outgroup; Africa	ERA163319	23151514	Rubin C J, Megens H J, Barrio A M, et al. Strong signatures of selection in the domestic pig genome[J]. Proceedings of the National Academy of Sciences, 2012, 109(48): 19529-19536.
35	ERS177336	ERS177336	https://www.ncbi.nlm.nih.gov/biosample/?term=ERS177336	PI-1	Pietrain; Belgium	ERA163319	23151514	Rubin C J, Megens H J, Barrio A M, et al. Strong signatures of selection in the domestic pig genome[J]. Proceedings of the National Academy of Sciences, 2012, 109(48): 19529-19536.
36	ERS177337	ERS177337	https://www.ncbi.nlm.nih.gov/biosample/?term=ERS177337	PI-2	Pietrain; Belgium	ERA163319	23151514	Rubin C J, Megens H J, Barrio A M, et al. Strong signatures of selection in the domestic pig genome[J]. Proceedings of the National Academy of Sciences, 2012, 109(48): 19529-19536.
37	ERS177338	ERS177338	https://www.ncbi.nlm.nih.gov/biosample/?term=ERS177338	PI-3	Pietrain; Belgium	ERA163319	23151514	Rubin C J, Megens H J, Barrio A M, et al. Strong signatures of selection in the domestic pig genome[J]. Proceedings of the National Academy of Sciences, 2012, 109(48): 19529-19536.
38	ERS177339	ERS177339	https://www.ncbi.nlm.nih.gov/biosample/?term=ERS177339	PI-4	Pietrain; Belgium	ERA163319	23151514	Rubin C J, Megens H J, Barrio A M, et al. Strong signatures of selection in the domestic pig genome[J]. Proceedings of the National Academy of Sciences, 2012, 109(48): 19529-19536.
39	ERS177340	ERS177340	https://www.ncbi.nlm.nih.gov/biosample/?term=ERS177340	PI-5	Pietrain; Belgium	ERA163319	23151514	Rubin C J, Megens H J, Barrio A M, et al. Strong signatures of selection in the domestic pig genome[J]. Proceedings of the National Academy of Sciences, 2012, 109(48): 19529-19536.
40	ERS177341	ERS177341	https://www.ncbi.nlm.nih.gov/biosample/?term=ERS177341	OG-5	Outgroup; Indonesia	ERA163319	23151514	Rubin C J, Megens H J, Barrio A M, et al. Strong signatures of selection in the domestic pig genome[J]. Proceedings of the National Academy of Sciences, 2012, 109(48): 19529-19536.
41	ERS177342	ERS177342	https://www.ncbi.nlm.nih.gov/biosample/?term=ERS177342	OG-6	Outgroup; Indonesia	ERA163319	23151514	Rubin C J, Megens H J, Barrio A M, et al. Strong signatures of selection in the domestic pig genome[J]. Proceedings of the National Academy of Sciences, 2012, 109(48): 19529-19536.
42	ERS177343	ERS177343	https://www.ncbi.nlm.nih.gov/biosample/?term=ERS177343	OG-7	Outgroup; Madura,Indonesia	ERA163319	23151514	Rubin C J, Megens H J, Barrio A M, et al. Strong signatures of selection in the domestic pig genome[J]. Proceedings of the National Academy of Sciences, 2012, 109(48): 19529-19536.
43	ERS177344	ERS177344	https://www.ncbi.nlm.nih.gov/biosample/?term=ERS177344	WBA-1	Asian Wild boar; Japan	ERA163319	23151514	Rubin C J, Megens H J, Barrio A M, et al. Strong signatures of selection in the domestic pig genome[J]. Proceedings of the National Academy of Sciences, 2012, 109(48): 19529-19536.
44	ERS177345	ERS177345	https://www.ncbi.nlm.nih.gov/biosample/?term=ERS177345	WBE-3	European Wild boar; Netherlands	ERA163319	23151514	Rubin C J, Megens H J, Barrio A M, et al. Strong signatures of selection in the domestic pig genome[J]. Proceedings of the National Academy of Sciences, 2012, 109(48): 19529-19536.
45	ERS177346	ERS177346	https://www.ncbi.nlm.nih.gov/biosample/?term=ERS177346	WBE-4	European Wild boar; Netherlands	ERA163319	23151514	Rubin C J, Megens H J, Barrio A M, et al. Strong signatures of selection in the domestic pig genome[J]. Proceedings of the National Academy of Sciences, 2012, 109(48): 19529-19536.
46	ERS177347	ERS177347	https://www.ncbi.nlm.nih.gov/biosample/?term=ERS177347	WBE-6	European Wild boar; Netherlands	ERA163319	23151514	Rubin C J, Megens H J, Barrio A M, et al. Strong signatures of selection in the domestic pig genome[J]. Proceedings of the National Academy of Sciences, 2012, 109(48): 19529-19536.
47	ERS177348	ERS177348	https://www.ncbi.nlm.nih.gov/biosample/?term=ERS177348	WBE-7	European Wild boar; Netherlands	ERA163319	23151514	Rubin C J, Megens H J, Barrio A M, et al. Strong signatures of selection in the domestic pig genome[J]. Proceedings of the National Academy of Sciences, 2012, 109(48): 19529-19536.
48	ERS177349	ERS177349	https://www.ncbi.nlm.nih.gov/biosample/?term=ERS177349	WBE-11	European Wild boar; Europe	ERA163319	23151514	Rubin C J, Megens H J, Barrio A M, et al. Strong signatures of selection in the domestic pig genome[J]. Proceedings of the National Academy of Sciences, 2012, 109(48): 19529-19536.
49	ERS177350	ERS177350	https://www.ncbi.nlm.nih.gov/biosample/?term=ERS177350	WBA-8	Chinese Wild boar; Northern China	ERA163319	23151514	Rubin C J, Megens H J, Barrio A M, et al. Strong signatures of selection in the domestic pig genome[J]. Proceedings of the National Academy of Sciences, 2012, 109(48): 19529-19536.
50	ERS177351	ERS177351	https://www.ncbi.nlm.nih.gov/biosample/?term=ERS177351	WBA-2	Chinese Wild boar; China	ERA163319	23151514	Rubin C J, Megens H J, Barrio A M, et al. Strong signatures of selection in the domestic pig genome[J]. Proceedings of the National Academy of Sciences, 2012, 109(48): 19529-19536.
51	ERS177352	ERS177352	https://www.ncbi.nlm.nih.gov/biosample/?term=ERS177352	WBA-3	Chinese Wild boar; China	ERA163319	23151514	Rubin C J, Megens H J, Barrio A M, et al. Strong signatures of selection in the domestic pig genome[J]. Proceedings of the National Academy of Sciences, 2012, 109(48): 19529-19536.
52	ERS177353	ERS177353	https://www.ncbi.nlm.nih.gov/biosample/?term=ERS177353	WBA-6	Chinese Wild boar; Northern China	ERA163319	23151514	Rubin C J, Megens H J, Barrio A M, et al. Strong signatures of selection in the domestic pig genome[J]. Proceedings of the National Academy of Sciences, 2012, 109(48): 19529-19536.
53	ERS177354	ERS177354	https://www.ncbi.nlm.nih.gov/biosample/?term=ERS177354	WBA-7	Chinese Wild boar; Northern China	ERA163319	23151514	Rubin C J, Megens H J, Barrio A M, et al. Strong signatures of selection in the domestic pig genome[J]. Proceedings of the National Academy of Sciences, 2012, 109(48): 19529-19536.
54	ERS177355	ERS177355	https://www.ncbi.nlm.nih.gov/biosample/?term=ERS177355	XIANG-1	Xiang; China	ERA163319	23151514	Rubin C J, Megens H J, Barrio A M, et al. Strong signatures of selection in the domestic pig genome[J]. Proceedings of the National Academy of Sciences, 2012, 109(48): 19529-19536.
55	ERS177356	ERS177356	https://www.ncbi.nlm.nih.gov/biosample/?term=ERS177356	XIANG-2	Xiang; China	ERA163319	23151514	Rubin C J, Megens H J, Barrio A M, et al. Strong signatures of selection in the domestic pig genome[J]. Proceedings of the National Academy of Sciences, 2012, 109(48): 19529-19536.
56	ERS804949	ERS804949	https://www.ncbi.nlm.nih.gov/biosample/?term=ERS804949	MS-2	Meishan; Suzhou, Jiangsu, China	ERA459436	23151514	Rubin C J, Megens H J, Barrio A M, et al. Strong signatures of selection in the domestic pig genome[J]. Proceedings of the National Academy of Sciences, 2012, 109(48): 19529-19536.
57	ERS804949	ERS804949	https://www.ncbi.nlm.nih.gov/biosample/?term=ERS804949	MS-1	Meishan; Suzhou, Jiangsu, China	ERA459436	23151514	Rubin C J, Megens H J, Barrio A M, et al. Strong signatures of selection in the domestic pig genome[J]. Proceedings of the National Academy of Sciences, 2012, 109(48): 19529-19536.
58	ERS804950	ERS804950	https://www.ncbi.nlm.nih.gov/biosample/?term=ERS804950	MS-4	Meishan; Suzhou, Jiangsu, China	ERA459436	23151514	Rubin C J, Megens H J, Barrio A M, et al. Strong signatures of selection in the domestic pig genome[J]. Proceedings of the National Academy of Sciences, 2012, 109(48): 19529-19536.
59	ERS804950	ERS804950	https://www.ncbi.nlm.nih.gov/biosample/?term=ERS804950	MS-3	Meishan; Suzhou, Jiangsu, China	ERA459436	23151514	Rubin C J, Megens H J, Barrio A M, et al. Strong signatures of selection in the domestic pig genome[J]. Proceedings of the National Academy of Sciences, 2012, 109(48): 19529-19536.
60	ERS804953	ERS804953	https://www.ncbi.nlm.nih.gov/biosample/?term=ERS804953	MS-7	Meishan; Suzhou, Jiangsu, China	ERA459436	23151514	Rubin C J, Megens H J, Barrio A M, et al. Strong signatures of selection in the domestic pig genome[J]. Proceedings of the National Academy of Sciences, 2012, 109(48): 19529-19536.
61	ERS804954	ERS804954	https://www.ncbi.nlm.nih.gov/biosample/?term=ERS804954	MS-8	Meishan; Suzhou, Jiangsu, China	ERA459436	23151514	Rubin C J, Megens H J, Barrio A M, et al. Strong signatures of selection in the domestic pig genome[J]. Proceedings of the National Academy of Sciences, 2012, 109(48): 19529-19536.
62	ERS804955	ERS804955	https://www.ncbi.nlm.nih.gov/biosample/?term=ERS804955	MS-9	Meishan; Suzhou, Jiangsu, China	ERA459436	23151514	Rubin C J, Megens H J, Barrio A M, et al. Strong signatures of selection in the domestic pig genome[J]. Proceedings of the National Academy of Sciences, 2012, 109(48): 19529-19536.
63	ERS804957	ERS804957	https://www.ncbi.nlm.nih.gov/biosample/?term=ERS804957	MS-11	Meishan; Suzhou, Jiangsu, China	ERA459436	23151514	Rubin C J, Megens H J, Barrio A M, et al. Strong signatures of selection in the domestic pig genome[J]. Proceedings of the National Academy of Sciences, 2012, 109(48): 19529-19536.
64	ERS804967	ERS804967	https://www.ncbi.nlm.nih.gov/biosample/?term=ERS804967	WBA-4	Chinese Wild boar; Southern China	ERA459436	23151514	Rubin C J, Megens H J, Barrio A M, et al. Strong signatures of selection in the domestic pig genome[J]. Proceedings of the National Academy of Sciences, 2012, 109(48): 19529-19536.
65	ERS804968	ERS804968	https://www.ncbi.nlm.nih.gov/biosample/?term=ERS804968	WBA-5	Chinese Wild boar; Southern China	ERA459436	23151514	Rubin C J, Megens H J, Barrio A M, et al. Strong signatures of selection in the domestic pig genome[J]. Proceedings of the National Academy of Sciences, 2012, 109(48): 19529-19536.
66	ERS805013	ERS805013	https://www.ncbi.nlm.nih.gov/biosample/?term=ERS805013	WBE-1	European Wild boar; Europe	ERA459436	23151514	Rubin C J, Megens H J, Barrio A M, et al. Strong signatures of selection in the domestic pig genome[J]. Proceedings of the National Academy of Sciences, 2012, 109(48): 19529-19536.
67	ERS805014	ERS805014	https://www.ncbi.nlm.nih.gov/biosample/?term=ERS805014	WBE-2	European Wild boar; Europe	ERA459436	23151514	Rubin C J, Megens H J, Barrio A M, et al. Strong signatures of selection in the domestic pig genome[J]. Proceedings of the National Academy of Sciences, 2012, 109(48): 19529-19536.
68	ERS805018	ERS805018	https://www.ncbi.nlm.nih.gov/biosample/?term=ERS805018	WBE-5	European Wild boar; Europe	ERA459436	23151514	Rubin C J, Megens H J, Barrio A M, et al. Strong signatures of selection in the domestic pig genome[J]. Proceedings of the National Academy of Sciences, 2012, 109(48): 19529-19536.
69	ERS805021	ERS805021	https://www.ncbi.nlm.nih.gov/biosample/?term=ERS805021	WBE-8	European Wild boar; Europe	ERA459436	23151514	Rubin C J, Megens H J, Barrio A M, et al. Strong signatures of selection in the domestic pig genome[J]. Proceedings of the National Academy of Sciences, 2012, 109(48): 19529-19536.
70	ERS805022	ERS805022	https://www.ncbi.nlm.nih.gov/biosample/?term=ERS805022	WBE-9	European Wild boar; Europe	ERA459436	23151514	Rubin C J, Megens H J, Barrio A M, et al. Strong signatures of selection in the domestic pig genome[J]. Proceedings of the National Academy of Sciences, 2012, 109(48): 19529-19536.
71	ERS805024	ERS805024	https://www.ncbi.nlm.nih.gov/biosample/?term=ERS805024	WBE-10	European Wild boar; Europe	ERA459436	23151514	Rubin C J, Megens H J, Barrio A M, et al. Strong signatures of selection in the domestic pig genome[J]. Proceedings of the National Academy of Sciences, 2012, 109(48): 19529-19536.
72	ERS805026	ERS805026	https://www.ncbi.nlm.nih.gov/biosample/?term=ERS805026	WBE-12	European Wild boar; Europe	ERA459436	23151514	Rubin C J, Megens H J, Barrio A M, et al. Strong signatures of selection in the domestic pig genome[J]. Proceedings of the National Academy of Sciences, 2012, 109(48): 19529-19536.
73	ERS805033	ERS805033	https://www.ncbi.nlm.nih.gov/biosample/?term=ERS805033	WBE-13	European Wild boar; Greece	ERA459436	23151514	Rubin C J, Megens H J, Barrio A M, et al. Strong signatures of selection in the domestic pig genome[J]. Proceedings of the National Academy of Sciences, 2012, 109(48): 19529-19536.
74	ERS805034	ERS805034	https://www.ncbi.nlm.nih.gov/biosample/?term=ERS805034	WBE-14	European Wild boar; Greece	ERA459436	23151514	Rubin C J, Megens H J, Barrio A M, et al. Strong signatures of selection in the domestic pig genome[J]. Proceedings of the National Academy of Sciences, 2012, 109(48): 19529-19536.
75	ERS805035	ERS805035	https://www.ncbi.nlm.nih.gov/biosample/?term=ERS805035	WBE-15	European Wild boar; Italy	ERA459436	23151514	Rubin C J, Megens H J, Barrio A M, et al. Strong signatures of selection in the domestic pig genome[J]. Proceedings of the National Academy of Sciences, 2012, 109(48): 19529-19536.
76	ERS805036	ERS805036	https://www.ncbi.nlm.nih.gov/biosample/?term=ERS805036	WBE-16	European Wild boar; Italy	ERA459436	23151514	Rubin C J, Megens H J, Barrio A M, et al. Strong signatures of selection in the domestic pig genome[J]. Proceedings of the National Academy of Sciences, 2012, 109(48): 19529-19536.
77	ERS805037	ERS805037	https://www.ncbi.nlm.nih.gov/biosample/?term=ERS805037	WBE-17	European Wild boar; Italy	ERA459436	23151514	Rubin C J, Megens H J, Barrio A M, et al. Strong signatures of selection in the domestic pig genome[J]. Proceedings of the National Academy of Sciences, 2012, 109(48): 19529-19536.
78	SRS387185	SRS387185	https://www.ncbi.nlm.nih.gov/biosample/?term=SRS387185	TIB-1	Tibetan; Ganzi, Sichuan, China	SRA065461	24162736	Li M, Tian S, Jin L, et al. Genomic analyses identify distinct patterns of selection in domesticated pigs and Tibetan wild boars[J]. Nature genetics, 2013, 45(12): 1431-1438.
79	SRS387186	SRS387186	https://www.ncbi.nlm.nih.gov/biosample/?term=SRS387186	TIB-2	Tibetan; Ganzi, Sichuan, China	SRA065461	24162736	Li M, Tian S, Jin L, et al. Genomic analyses identify distinct patterns of selection in domesticated pigs and Tibetan wild boars[J]. Nature genetics, 2013, 45(12): 1431-1438.
80	SRS387190	SRS387190	https://www.ncbi.nlm.nih.gov/biosample/?term=SRS387190	TIB-3	Tibetan; Ganzi, Sichuan, China	SRA065461	24162736	Li M, Tian S, Jin L, et al. Genomic analyses identify distinct patterns of selection in domesticated pigs and Tibetan wild boars[J]. Nature genetics, 2013, 45(12): 1431-1438.
81	SRS387202	SRS387202	https://www.ncbi.nlm.nih.gov/biosample/?term=SRS387202	TIB-4	Tibetan; Ganzi, Sichuan, China	SRA065461	24162736	Li M, Tian S, Jin L, et al. Genomic analyses identify distinct patterns of selection in domesticated pigs and Tibetan wild boars[J]. Nature genetics, 2013, 45(12): 1431-1438.
82	SRS387204	SRS387204	https://www.ncbi.nlm.nih.gov/biosample/?term=SRS387204	TIB-5	Tibetan; Ganzi, Sichuan, China	SRA065461	24162736	Li M, Tian S, Jin L, et al. Genomic analyses identify distinct patterns of selection in domesticated pigs and Tibetan wild boars[J]. Nature genetics, 2013, 45(12): 1431-1438.
83	SRS387211	SRS387211	https://www.ncbi.nlm.nih.gov/biosample/?term=SRS387211	TIB-6	Tibetan; Diqing, Yunnan, China	SRA065461	24162736	Li M, Tian S, Jin L, et al. Genomic analyses identify distinct patterns of selection in domesticated pigs and Tibetan wild boars[J]. Nature genetics, 2013, 45(12): 1431-1438.
84	SRS387215	SRS387215	https://www.ncbi.nlm.nih.gov/biosample/?term=SRS387215	TIB-7	Tibetan; Diqing, Yunnan, China	SRA065461	24162736	Li M, Tian S, Jin L, et al. Genomic analyses identify distinct patterns of selection in domesticated pigs and Tibetan wild boars[J]. Nature genetics, 2013, 45(12): 1431-1438.
85	SRS387217	SRS387217	https://www.ncbi.nlm.nih.gov/biosample/?term=SRS387217	TIB-8	Tibetan; Diqing, Yunnan, China	SRA065461	24162736	Li M, Tian S, Jin L, et al. Genomic analyses identify distinct patterns of selection in domesticated pigs and Tibetan wild boars[J]. Nature genetics, 2013, 45(12): 1431-1438.
86	SRS387236	SRS387236	https://www.ncbi.nlm.nih.gov/biosample/?term=SRS387236	TIB-9	Tibetan; Nyingchi, Tibetan, China	SRA065461	24162736	Li M, Tian S, Jin L, et al. Genomic analyses identify distinct patterns of selection in domesticated pigs and Tibetan wild boars[J]. Nature genetics, 2013, 45(12): 1431-1438.
87	SRS387238	SRS387238	https://www.ncbi.nlm.nih.gov/biosample/?term=SRS387238	TIB-10	Tibetan; Nyingchi, Tibetan, China	SRA065461	24162736	Li M, Tian S, Jin L, et al. Genomic analyses identify distinct patterns of selection in domesticated pigs and Tibetan wild boars[J]. Nature genetics, 2013, 45(12): 1431-1438.
88	SRS387240	SRS387240	https://www.ncbi.nlm.nih.gov/biosample/?term=SRS387240	TIB-11	Tibetan; Nyingchi, Tibetan, China	SRA065461	24162736	Li M, Tian S, Jin L, et al. Genomic analyses identify distinct patterns of selection in domesticated pigs and Tibetan wild boars[J]. Nature genetics, 2013, 45(12): 1431-1438.
89	SRS387241	SRS387241	https://www.ncbi.nlm.nih.gov/biosample/?term=SRS387241	TIB-12	Tibetan; Nyingchi, Tibetan, China	SRA065461	24162736	Li M, Tian S, Jin L, et al. Genomic analyses identify distinct patterns of selection in domesticated pigs and Tibetan wild boars[J]. Nature genetics, 2013, 45(12): 1431-1438.
90	SRS387244	SRS387244	https://www.ncbi.nlm.nih.gov/biosample/?term=SRS387244	TIB-13	Tibetan; Nyingchi, Tibetan, China	SRA065461	24162736	Li M, Tian S, Jin L, et al. Genomic analyses identify distinct patterns of selection in domesticated pigs and Tibetan wild boars[J]. Nature genetics, 2013, 45(12): 1431-1438.
91	SRS387246	SRS387246	https://www.ncbi.nlm.nih.gov/biosample/?term=SRS387246	TIB-14	Tibetan; Shigatse, Tibetan, China	SRA065461	24162736	Li M, Tian S, Jin L, et al. Genomic analyses identify distinct patterns of selection in domesticated pigs and Tibetan wild boars[J]. Nature genetics, 2013, 45(12): 1431-1438.
92	SRS387248	SRS387248	https://www.ncbi.nlm.nih.gov/biosample/?term=SRS387248	TIB-15	Tibetan; Shigatse, Tibetan, China	SRA065461	24162736	Li M, Tian S, Jin L, et al. Genomic analyses identify distinct patterns of selection in domesticated pigs and Tibetan wild boars[J]. Nature genetics, 2013, 45(12): 1431-1438.
93	SRS387249	SRS387249	https://www.ncbi.nlm.nih.gov/biosample/?term=SRS387249	TIB-16	Tibetan; Shigatse, Tibetan, China	SRA065461	24162736	Li M, Tian S, Jin L, et al. Genomic analyses identify distinct patterns of selection in domesticated pigs and Tibetan wild boars[J]. Nature genetics, 2013, 45(12): 1431-1438.
94	SRS387251	SRS387251	https://www.ncbi.nlm.nih.gov/biosample/?term=SRS387251	TIB-17	Tibetan; Shigatse, Tibetan, China	SRA065461	24162736	Li M, Tian S, Jin L, et al. Genomic analyses identify distinct patterns of selection in domesticated pigs and Tibetan wild boars[J]. Nature genetics, 2013, 45(12): 1431-1438.
95	SRS387264	SRS387264	https://www.ncbi.nlm.nih.gov/biosample/?term=SRS387264	TIB-18	Tibetan; Shigatse, Tibetan, China	SRA065461	24162736	Li M, Tian S, Jin L, et al. Genomic analyses identify distinct patterns of selection in domesticated pigs and Tibetan wild boars[J]. Nature genetics, 2013, 45(12): 1431-1438.
96	SRS387265	SRS387265	https://www.ncbi.nlm.nih.gov/biosample/?term=SRS387265	TIB-19	Tibetan; Gannan, Gansu, China	SRA065461	24162736	Li M, Tian S, Jin L, et al. Genomic analyses identify distinct patterns of selection in domesticated pigs and Tibetan wild boars[J]. Nature genetics, 2013, 45(12): 1431-1438.
97	SRS387268	SRS387268	https://www.ncbi.nlm.nih.gov/biosample/?term=SRS387268	TIB-20	Tibetan; Gannan, Gansu, China	SRA065461	24162736	Li M, Tian S, Jin L, et al. Genomic analyses identify distinct patterns of selection in domesticated pigs and Tibetan wild boars[J]. Nature genetics, 2013, 45(12): 1431-1438.
98	SRS387270	SRS387270	https://www.ncbi.nlm.nih.gov/biosample/?term=SRS387270	TIB-21	Tibetan; Gannan, Gansu, China	SRA065461	24162736	Li M, Tian S, Jin L, et al. Genomic analyses identify distinct patterns of selection in domesticated pigs and Tibetan wild boars[J]. Nature genetics, 2013, 45(12): 1431-1438.
99	SRS387272	SRS387272	https://www.ncbi.nlm.nih.gov/biosample/?term=SRS387272	TIB-22	Tibetan; Gannan, Gansu, China	SRA065461	24162736	Li M, Tian S, Jin L, et al. Genomic analyses identify distinct patterns of selection in domesticated pigs and Tibetan wild boars[J]. Nature genetics, 2013, 45(12): 1431-1438.
100	SRS387274	SRS387274	https://www.ncbi.nlm.nih.gov/biosample/?term=SRS387274	TIB-23	Tibetan; Gannan, Gansu, China	SRA065461	24162736	Li M, Tian S, Jin L, et al. Genomic analyses identify distinct patterns of selection in domesticated pigs and Tibetan wild boars[J]. Nature genetics, 2013, 45(12): 1431-1438.
101	SRS387276	SRS387276	https://www.ncbi.nlm.nih.gov/biosample/?term=SRS387276	TIB-24	Tibetan; A'ba,Sichuan, China	SRA065461	24162736	Li M, Tian S, Jin L, et al. Genomic analyses identify distinct patterns of selection in domesticated pigs and Tibetan wild boars[J]. Nature genetics, 2013, 45(12): 1431-1438.
102	SRS387278	SRS387278	https://www.ncbi.nlm.nih.gov/biosample/?term=SRS387278	TIB-25	Tibetan; A'ba,Sichuan, China	SRA065461	24162736	Li M, Tian S, Jin L, et al. Genomic analyses identify distinct patterns of selection in domesticated pigs and Tibetan wild boars[J]. Nature genetics, 2013, 45(12): 1431-1438.
103	SRS387280	SRS387280	https://www.ncbi.nlm.nih.gov/biosample/?term=SRS387280	TIB-26	Tibetan; A'ba,Sichuan, China	SRA065461	24162736	Li M, Tian S, Jin L, et al. Genomic analyses identify distinct patterns of selection in domesticated pigs and Tibetan wild boars[J]. Nature genetics, 2013, 45(12): 1431-1438.
104	SRS387282	SRS387282	https://www.ncbi.nlm.nih.gov/biosample/?term=SRS387282	TIB-27	Tibetan; A'ba,Sichuan, China	SRA065461	24162736	Li M, Tian S, Jin L, et al. Genomic analyses identify distinct patterns of selection in domesticated pigs and Tibetan wild boars[J]. Nature genetics, 2013, 45(12): 1431-1438.
105	SRS387284	SRS387284	https://www.ncbi.nlm.nih.gov/biosample/?term=SRS387284	TIB-28	Tibetan; A'ba,Sichuan, China	SRA065461	24162736	Li M, Tian S, Jin L, et al. Genomic analyses identify distinct patterns of selection in domesticated pigs and Tibetan wild boars[J]. Nature genetics, 2013, 45(12): 1431-1438.
106	SRS387286	SRS387286	https://www.ncbi.nlm.nih.gov/biosample/?term=SRS387286	PZ-1	Penzhou; Luzhou, Sichuan, China	SRA065461	24162736	Li M, Tian S, Jin L, et al. Genomic analyses identify distinct patterns of selection in domesticated pigs and Tibetan wild boars[J]. Nature genetics, 2013, 45(12): 1431-1438.
107	SRS387290	SRS387290	https://www.ncbi.nlm.nih.gov/biosample/?term=SRS387290	PZ-2	Penzhou; Luzhou, Sichuan, China	SRA065461	24162736	Li M, Tian S, Jin L, et al. Genomic analyses identify distinct patterns of selection in domesticated pigs and Tibetan wild boars[J]. Nature genetics, 2013, 45(12): 1431-1438.
108	SRS387291	SRS387291	https://www.ncbi.nlm.nih.gov/biosample/?term=SRS387291	WJ-1	Wujin; Liupanshui, Guizhou, China	SRA065461	24162736	Li M, Tian S, Jin L, et al. Genomic analyses identify distinct patterns of selection in domesticated pigs and Tibetan wild boars[J]. Nature genetics, 2013, 45(12): 1431-1438.
109	SRS387294	SRS387294	https://www.ncbi.nlm.nih.gov/biosample/?term=SRS387294	WJ-2	Wujin; Liupanshui, Guizhou, China	SRA065461	24162736	Li M, Tian S, Jin L, et al. Genomic analyses identify distinct patterns of selection in domesticated pigs and Tibetan wild boars[J]. Nature genetics, 2013, 45(12): 1431-1438.
110	SRS387296	SRS387296	https://www.ncbi.nlm.nih.gov/biosample/?term=SRS387296	WJ-3	Wujin; Liupanshui, Guizhou, China	SRA065461	24162736	Li M, Tian S, Jin L, et al. Genomic analyses identify distinct patterns of selection in domesticated pigs and Tibetan wild boars[J]. Nature genetics, 2013, 45(12): 1431-1438.
111	SRS387298	SRS387298	https://www.ncbi.nlm.nih.gov/biosample/?term=SRS387298	YN-1	Ya'nan; Ya'an,Sichuan, China	SRA065461	24162736	Li M, Tian S, Jin L, et al. Genomic analyses identify distinct patterns of selection in domesticated pigs and Tibetan wild boars[J]. Nature genetics, 2013, 45(12): 1431-1438.
112	SRS387299	SRS387299	https://www.ncbi.nlm.nih.gov/biosample/?term=SRS387299	YN-2	Ya'nan; Ya'an,Sichuan, China	SRA065461	24162736	Li M, Tian S, Jin L, et al. Genomic analyses identify distinct patterns of selection in domesticated pigs and Tibetan wild boars[J]. Nature genetics, 2013, 45(12): 1431-1438.
113	SRS387302	SRS387302	https://www.ncbi.nlm.nih.gov/biosample/?term=SRS387302	YN-3	Ya'nan; Ya'an,Sichuan, China	SRA065461	24162736	Li M, Tian S, Jin L, et al. Genomic analyses identify distinct patterns of selection in domesticated pigs and Tibetan wild boars[J]. Nature genetics, 2013, 45(12): 1431-1438.
114	SRS387304	SRS387304	https://www.ncbi.nlm.nih.gov/biosample/?term=SRS387304	NJ-1	Neijiang; Neijiang, Sichuan, China	SRA065461	24162736	Li M, Tian S, Jin L, et al. Genomic analyses identify distinct patterns of selection in domesticated pigs and Tibetan wild boars[J]. Nature genetics, 2013, 45(12): 1431-1438.
115	SRS387306	SRS387306	https://www.ncbi.nlm.nih.gov/biosample/?term=SRS387306	NJ-2	Neijiang; Neijiang, Sichuan, China	SRA065461	24162736	Li M, Tian S, Jin L, et al. Genomic analyses identify distinct patterns of selection in domesticated pigs and Tibetan wild boars[J]. Nature genetics, 2013, 45(12): 1431-1438.
116	SRS387311	SRS387311	https://www.ncbi.nlm.nih.gov/biosample/?term=SRS387311	NJ-3	Neijiang; Neijiang, Sichuan, China	SRA065461	24162736	Li M, Tian S, Jin L, et al. Genomic analyses identify distinct patterns of selection in domesticated pigs and Tibetan wild boars[J]. Nature genetics, 2013, 45(12): 1431-1438.
117	SRS387315	SRS387315	https://www.ncbi.nlm.nih.gov/biosample/?term=SRS387315	JH-1	Jinhua; Jinhua, Zhejiang, China	SRA065461	24162736	Li M, Tian S, Jin L, et al. Genomic analyses identify distinct patterns of selection in domesticated pigs and Tibetan wild boars[J]. Nature genetics, 2013, 45(12): 1431-1438.
118	SRS387317	SRS387317	https://www.ncbi.nlm.nih.gov/biosample/?term=SRS387317	JH-2	Jinhua; Jinhua, Zhejiang, China	SRA065461	24162736	Li M, Tian S, Jin L, et al. Genomic analyses identify distinct patterns of selection in domesticated pigs and Tibetan wild boars[J]. Nature genetics, 2013, 45(12): 1431-1438.
119	SRS387319	SRS387319	https://www.ncbi.nlm.nih.gov/biosample/?term=SRS387319	JH-3	Jinhua; Jinhua, Zhejiang, China	SRA065461	24162736	Li M, Tian S, Jin L, et al. Genomic analyses identify distinct patterns of selection in domesticated pigs and Tibetan wild boars[J]. Nature genetics, 2013, 45(12): 1431-1438.
120	SRS387320	SRS387320	https://www.ncbi.nlm.nih.gov/biosample/?term=SRS387320	WBA-15	Chinese Wild boar; Southwest China	SRA065455	24162736	Li M, Tian S, Jin L, et al. Genomic analyses identify distinct patterns of selection in domesticated pigs and Tibetan wild boars[J]. Nature genetics, 2013, 45(12): 1431-1438.
121	SRS387323	SRS387323	https://www.ncbi.nlm.nih.gov/biosample/?term=SRS387323	WBA-16	Chinese Wild boar; Southwest China	SRA065455	24162736	Li M, Tian S, Jin L, et al. Genomic analyses identify distinct patterns of selection in domesticated pigs and Tibetan wild boars[J]. Nature genetics, 2013, 45(12): 1431-1438.
122	SRS387324	SRS387324	https://www.ncbi.nlm.nih.gov/biosample/?term=SRS387324	WBA-17	Chinese Wild boar; Southwest China	SRA065455	24162736	Li M, Tian S, Jin L, et al. Genomic analyses identify distinct patterns of selection in domesticated pigs and Tibetan wild boars[J]. Nature genetics, 2013, 45(12): 1431-1438.
123	SRS465708	SRS465708	https://www.ncbi.nlm.nih.gov/biosample/?term=SRS465708	WZS-1	Wuzhishan; Hainan, China	SRA096093	25621459	Ai H, Fang X, Yang B, et al. Adaptation and possible ancient interspecies introgression in pigs identified by whole-genome sequencing[J]. Nature genetics, 2015, 47(3): 217-225.
124	SRS465709	SRS465709	https://www.ncbi.nlm.nih.gov/biosample/?term=SRS465709	WZS-2	Wuzhishan; Hainan, China	SRA096093	25621459	Ai H, Fang X, Yang B, et al. Adaptation and possible ancient interspecies introgression in pigs identified by whole-genome sequencing[J]. Nature genetics, 2015, 47(3): 217-225.
125	SRS465710	SRS465710	https://www.ncbi.nlm.nih.gov/biosample/?term=SRS465710	WZS-3	Wuzhishan; Hainan, China	SRA096093	25621459	Ai H, Fang X, Yang B, et al. Adaptation and possible ancient interspecies introgression in pigs identified by whole-genome sequencing[J]. Nature genetics, 2015, 47(3): 217-225.
126	SRS465711	SRS465711	https://www.ncbi.nlm.nih.gov/biosample/?term=SRS465711	WZS-4	Wuzhishan; Hainan, China	SRA096093	25621459	Ai H, Fang X, Yang B, et al. Adaptation and possible ancient interspecies introgression in pigs identified by whole-genome sequencing[J]. Nature genetics, 2015, 47(3): 217-225.
127	SRS465712	SRS465712	https://www.ncbi.nlm.nih.gov/biosample/?term=SRS465712	WZS-5	Wuzhishan; Hainan, China	SRA096093	25621459	Ai H, Fang X, Yang B, et al. Adaptation and possible ancient interspecies introgression in pigs identified by whole-genome sequencing[J]. Nature genetics, 2015, 47(3): 217-225.
128	SRS465713	SRS465713	https://www.ncbi.nlm.nih.gov/biosample/?term=SRS465713	WZS-6	Wuzhishan; Hainan, China	SRA096093	25621459	Ai H, Fang X, Yang B, et al. Adaptation and possible ancient interspecies introgression in pigs identified by whole-genome sequencing[J]. Nature genetics, 2015, 47(3): 217-225.
129	SRS465714	SRS465714	https://www.ncbi.nlm.nih.gov/biosample/?term=SRS465714	EHL-4	Erhualian; Jiangyin, Jiangsu, China	SRA096093	25621459	Ai H, Fang X, Yang B, et al. Adaptation and possible ancient interspecies introgression in pigs identified by whole-genome sequencing[J]. Nature genetics, 2015, 47(3): 217-225.
130	SRS465715	SRS465715	https://www.ncbi.nlm.nih.gov/biosample/?term=SRS465715	EHL-5	Erhualian; Jiangyin, Jiangsu, China	SRA096093	25621459	Ai H, Fang X, Yang B, et al. Adaptation and possible ancient interspecies introgression in pigs identified by whole-genome sequencing[J]. Nature genetics, 2015, 47(3): 217-225.
131	SRS465716	SRS465716	https://www.ncbi.nlm.nih.gov/biosample/?term=SRS465716	WBA-9	Chinese Wild boar; Jiangxi, China	SRA096093	25621459	Ai H, Fang X, Yang B, et al. Adaptation and possible ancient interspecies introgression in pigs identified by whole-genome sequencing[J]. Nature genetics, 2015, 47(3): 217-225.
132	SRS465717	SRS465717	https://www.ncbi.nlm.nih.gov/biosample/?term=SRS465717	WBA-10	Chinese Wild boar; Jiangxi, China	SRA096093	25621459	Ai H, Fang X, Yang B, et al. Adaptation and possible ancient interspecies introgression in pigs identified by whole-genome sequencing[J]. Nature genetics, 2015, 47(3): 217-225.
133	SRS465718	SRS465718	https://www.ncbi.nlm.nih.gov/biosample/?term=SRS465718	WBA-11	Chinese Wild boar; Jiangxi, China	SRA096093	25621459	Ai H, Fang X, Yang B, et al. Adaptation and possible ancient interspecies introgression in pigs identified by whole-genome sequencing[J]. Nature genetics, 2015, 47(3): 217-225.
134	SRS465719	SRS465719	https://www.ncbi.nlm.nih.gov/biosample/?term=SRS465719	WBA-12	Chinese Wild boar; Jiangxi, China	SRA096093	25621459	Ai H, Fang X, Yang B, et al. Adaptation and possible ancient interspecies introgression in pigs identified by whole-genome sequencing[J]. Nature genetics, 2015, 47(3): 217-225.
135	SRS465720	SRS465720	https://www.ncbi.nlm.nih.gov/biosample/?term=SRS465720	WBA-13	Chinese Wild boar; Zhejiang, China	SRA096093	25621459	Ai H, Fang X, Yang B, et al. Adaptation and possible ancient interspecies introgression in pigs identified by whole-genome sequencing[J]. Nature genetics, 2015, 47(3): 217-225.
136	SRS465721	SRS465721	https://www.ncbi.nlm.nih.gov/biosample/?term=SRS465721	WBA-14	Chinese Wild boar; Zhejiang, China	SRA096093	25621459	Ai H, Fang X, Yang B, et al. Adaptation and possible ancient interspecies introgression in pigs identified by whole-genome sequencing[J]. Nature genetics, 2015, 47(3): 217-225.
137	SRS465722	SRS465722	https://www.ncbi.nlm.nih.gov/biosample/?term=SRS465722	LC-1	Luchuan; Luchuan,Guangxi, China	SRA096093	25621459	Ai H, Fang X, Yang B, et al. Adaptation and possible ancient interspecies introgression in pigs identified by whole-genome sequencing[J]. Nature genetics, 2015, 47(3): 217-225.
138	SRS465723	SRS465723	https://www.ncbi.nlm.nih.gov/biosample/?term=SRS465723	LC-2	Luchuan; Luchuan,Guangxi, China	SRA096093	25621459	Ai H, Fang X, Yang B, et al. Adaptation and possible ancient interspecies introgression in pigs identified by whole-genome sequencing[J]. Nature genetics, 2015, 47(3): 217-225.
139	SRS465724	SRS465724	https://www.ncbi.nlm.nih.gov/biosample/?term=SRS465724	LC-3	Luchuan; Luchuan,Guangxi, China	SRA096093	25621459	Ai H, Fang X, Yang B, et al. Adaptation and possible ancient interspecies introgression in pigs identified by whole-genome sequencing[J]. Nature genetics, 2015, 47(3): 217-225.
140	SRS465725	SRS465725	https://www.ncbi.nlm.nih.gov/biosample/?term=SRS465725	LC-4	Luchuan; Luchuan,Guangxi, China	SRA096093	25621459	Ai H, Fang X, Yang B, et al. Adaptation and possible ancient interspecies introgression in pigs identified by whole-genome sequencing[J]. Nature genetics, 2015, 47(3): 217-225.
141	SRS465726	SRS465726	https://www.ncbi.nlm.nih.gov/biosample/?term=SRS465726	LC-5	Luchuan; Luchuan,Guangxi, China	SRA096093	25621459	Ai H, Fang X, Yang B, et al. Adaptation and possible ancient interspecies introgression in pigs identified by whole-genome sequencing[J]. Nature genetics, 2015, 47(3): 217-225.
142	SRS465727	SRS465727	https://www.ncbi.nlm.nih.gov/biosample/?term=SRS465727	LC-6	Luchuan; Luchuan,Guangxi, China	SRA096093	25621459	Ai H, Fang X, Yang B, et al. Adaptation and possible ancient interspecies introgression in pigs identified by whole-genome sequencing[J]. Nature genetics, 2015, 47(3): 217-225.
143	SRS465728	SRS465728	https://www.ncbi.nlm.nih.gov/biosample/?term=SRS465728	TIB-39	Tibetan; Tibetan, China	SRA096093	25621459	Ai H, Fang X, Yang B, et al. Adaptation and possible ancient interspecies introgression in pigs identified by whole-genome sequencing[J]. Nature genetics, 2015, 47(3): 217-225.
144	SRS465729	SRS465729	https://www.ncbi.nlm.nih.gov/biosample/?term=SRS465729	TIB-40	Tibetan; Tibetan, China	SRA096093	25621459	Ai H, Fang X, Yang B, et al. Adaptation and possible ancient interspecies introgression in pigs identified by whole-genome sequencing[J]. Nature genetics, 2015, 47(3): 217-225.
145	SRS465730	SRS465730	https://www.ncbi.nlm.nih.gov/biosample/?term=SRS465730	TIB-41	Tibetan; Tibetan, China	SRA096093	25621459	Ai H, Fang X, Yang B, et al. Adaptation and possible ancient interspecies introgression in pigs identified by whole-genome sequencing[J]. Nature genetics, 2015, 47(3): 217-225.
146	SRS465731	SRS465731	https://www.ncbi.nlm.nih.gov/biosample/?term=SRS465731	TIB-42	Tibetan; Tibetan, China	SRA096093	25621459	Ai H, Fang X, Yang B, et al. Adaptation and possible ancient interspecies introgression in pigs identified by whole-genome sequencing[J]. Nature genetics, 2015, 47(3): 217-225.
147	SRS465732	SRS465732	https://www.ncbi.nlm.nih.gov/biosample/?term=SRS465732	TIB-43	Tibetan; Tibetan, China	SRA096093	25621459	Ai H, Fang X, Yang B, et al. Adaptation and possible ancient interspecies introgression in pigs identified by whole-genome sequencing[J]. Nature genetics, 2015, 47(3): 217-225.
148	SRS465733	SRS465733	https://www.ncbi.nlm.nih.gov/biosample/?term=SRS465733	TIB-44	Tibetan; Tibetan, China	SRA096093	25621459	Ai H, Fang X, Yang B, et al. Adaptation and possible ancient interspecies introgression in pigs identified by whole-genome sequencing[J]. Nature genetics, 2015, 47(3): 217-225.
149	SRS465734	SRS465734	https://www.ncbi.nlm.nih.gov/biosample/?term=SRS465734	TIB-45	Tibetan; Diqing,Yunnan, China	SRA096093	25621459	Ai H, Fang X, Yang B, et al. Adaptation and possible ancient interspecies introgression in pigs identified by whole-genome sequencing[J]. Nature genetics, 2015, 47(3): 217-225.
150	SRS465735	SRS465735	https://www.ncbi.nlm.nih.gov/biosample/?term=SRS465735	TIB-46	Tibetan; Diqing,Yunnan, China	SRA096093	25621459	Ai H, Fang X, Yang B, et al. Adaptation and possible ancient interspecies introgression in pigs identified by whole-genome sequencing[J]. Nature genetics, 2015, 47(3): 217-225.
151	SRS465736	SRS465736	https://www.ncbi.nlm.nih.gov/biosample/?term=SRS465736	TIB-47	Tibetan; Diqing,Yunnan, China	SRA096093	25621459	Ai H, Fang X, Yang B, et al. Adaptation and possible ancient interspecies introgression in pigs identified by whole-genome sequencing[J]. Nature genetics, 2015, 47(3): 217-225.
152	SRS465737	SRS465737	https://www.ncbi.nlm.nih.gov/biosample/?term=SRS465737	TIB-48	Tibetan; Diqing,Yunnan, China	SRA096093	25621459	Ai H, Fang X, Yang B, et al. Adaptation and possible ancient interspecies introgression in pigs identified by whole-genome sequencing[J]. Nature genetics, 2015, 47(3): 217-225.
153	SRS465738	SRS465738	https://www.ncbi.nlm.nih.gov/biosample/?term=SRS465738	TIB-49	Tibetan; Diqing,Yunnan, China	SRA096093	25621459	Ai H, Fang X, Yang B, et al. Adaptation and possible ancient interspecies introgression in pigs identified by whole-genome sequencing[J]. Nature genetics, 2015, 47(3): 217-225.
154	SRS465739	SRS465739	https://www.ncbi.nlm.nih.gov/biosample/?term=SRS465739	TIB-50	Tibetan; Diqing,Yunnan, China	SRA096093	25621459	Ai H, Fang X, Yang B, et al. Adaptation and possible ancient interspecies introgression in pigs identified by whole-genome sequencing[J]. Nature genetics, 2015, 47(3): 217-225.
155	SRS465740	SRS465740	https://www.ncbi.nlm.nih.gov/biosample/?term=SRS465740	TIB-33	Tibetan; A'ba, Sichuan, China	SRA096093	25621459	Ai H, Fang X, Yang B, et al. Adaptation and possible ancient interspecies introgression in pigs identified by whole-genome sequencing[J]. Nature genetics, 2015, 47(3): 217-225.
156	SRS465741	SRS465741	https://www.ncbi.nlm.nih.gov/biosample/?term=SRS465741	TIB-34	Tibetan; A'ba, Sichuan, China	SRA096093	25621459	Ai H, Fang X, Yang B, et al. Adaptation and possible ancient interspecies introgression in pigs identified by whole-genome sequencing[J]. Nature genetics, 2015, 47(3): 217-225.
157	SRS465742	SRS465742	https://www.ncbi.nlm.nih.gov/biosample/?term=SRS465742	TIB-35	Tibetan; A'ba, Sichuan, China	SRA096093	25621459	Ai H, Fang X, Yang B, et al. Adaptation and possible ancient interspecies introgression in pigs identified by whole-genome sequencing[J]. Nature genetics, 2015, 47(3): 217-225.
158	SRS465743	SRS465743	https://www.ncbi.nlm.nih.gov/biosample/?term=SRS465743	TIB-36	Tibetan; A'ba, Sichuan, China	SRA096093	25621459	Ai H, Fang X, Yang B, et al. Adaptation and possible ancient interspecies introgression in pigs identified by whole-genome sequencing[J]. Nature genetics, 2015, 47(3): 217-225.
159	SRS465744	SRS465744	https://www.ncbi.nlm.nih.gov/biosample/?term=SRS465744	TIB-37	Tibetan; A'ba, Sichuan, China	SRA096093	25621459	Ai H, Fang X, Yang B, et al. Adaptation and possible ancient interspecies introgression in pigs identified by whole-genome sequencing[J]. Nature genetics, 2015, 47(3): 217-225.
160	SRS465745	SRS465745	https://www.ncbi.nlm.nih.gov/biosample/?term=SRS465745	TIB-38	Tibetan; A'ba, Sichuan, China	SRA096093	25621459	Ai H, Fang X, Yang B, et al. Adaptation and possible ancient interspecies introgression in pigs identified by whole-genome sequencing[J]. Nature genetics, 2015, 47(3): 217-225.
161	SRS465746	SRS465746	https://www.ncbi.nlm.nih.gov/biosample/?term=SRS465746	TIB-29	Tibetan; Gannan, Gansu, China	SRA096093	25621459	Ai H, Fang X, Yang B, et al. Adaptation and possible ancient interspecies introgression in pigs identified by whole-genome sequencing[J]. Nature genetics, 2015, 47(3): 217-225.
162	SRS465747	SRS465747	https://www.ncbi.nlm.nih.gov/biosample/?term=SRS465747	TIB-30	Tibetan; Gannan, Gansu, China	SRA096093	25621459	Ai H, Fang X, Yang B, et al. Adaptation and possible ancient interspecies introgression in pigs identified by whole-genome sequencing[J]. Nature genetics, 2015, 47(3): 217-225.
163	SRS465748	SRS465748	https://www.ncbi.nlm.nih.gov/biosample/?term=SRS465748	TIB-31	Tibetan; Gannan, Gansu, China	SRA096093	25621459	Ai H, Fang X, Yang B, et al. Adaptation and possible ancient interspecies introgression in pigs identified by whole-genome sequencing[J]. Nature genetics, 2015, 47(3): 217-225.
164	SRS465749	SRS465749	https://www.ncbi.nlm.nih.gov/biosample/?term=SRS465749	TIB-32	Tibetan; Gannan, Gansu, China	SRA096093	25621459	Ai H, Fang X, Yang B, et al. Adaptation and possible ancient interspecies introgression in pigs identified by whole-genome sequencing[J]. Nature genetics, 2015, 47(3): 217-225.
165	SRS465750	SRS465750	https://www.ncbi.nlm.nih.gov/biosample/?term=SRS465750	HT-1	Hetao; Bayan Nur, Inner Mongolia, China	SRA096093	25621459	Ai H, Fang X, Yang B, et al. Adaptation and possible ancient interspecies introgression in pigs identified by whole-genome sequencing[J]. Nature genetics, 2015, 47(3): 217-225.
166	SRS465751	SRS465751	https://www.ncbi.nlm.nih.gov/biosample/?term=SRS465751	HT-2	Hetao; Bayan Nur, Inner Mongolia, China	SRA096093	25621459	Ai H, Fang X, Yang B, et al. Adaptation and possible ancient interspecies introgression in pigs identified by whole-genome sequencing[J]. Nature genetics, 2015, 47(3): 217-225.
167	SRS465752	SRS465752	https://www.ncbi.nlm.nih.gov/biosample/?term=SRS465752	HT-3	Hetao; Bayan Nur, Inner Mongolia, China	SRA096093	25621459	Ai H, Fang X, Yang B, et al. Adaptation and possible ancient interspecies introgression in pigs identified by whole-genome sequencing[J]. Nature genetics, 2015, 47(3): 217-225.
168	SRS465753	SRS465753	https://www.ncbi.nlm.nih.gov/biosample/?term=SRS465753	HT-4	Hetao; Bayan Nur, Inner Mongolia, China	SRA096093	25621459	Ai H, Fang X, Yang B, et al. Adaptation and possible ancient interspecies introgression in pigs identified by whole-genome sequencing[J]. Nature genetics, 2015, 47(3): 217-225.
169	SRS465754	SRS465754	https://www.ncbi.nlm.nih.gov/biosample/?term=SRS465754	HT-5	Hetao; Bayan Nur, Inner Mongolia, China	SRA096093	25621459	Ai H, Fang X, Yang B, et al. Adaptation and possible ancient interspecies introgression in pigs identified by whole-genome sequencing[J]. Nature genetics, 2015, 47(3): 217-225.
170	SRS465755	SRS465755	https://www.ncbi.nlm.nih.gov/biosample/?term=SRS465755	HT-6	Hetao; Bayan Nur, Inner Mongolia, China	SRA096093	25621459	Ai H, Fang X, Yang B, et al. Adaptation and possible ancient interspecies introgression in pigs identified by whole-genome sequencing[J]. Nature genetics, 2015, 47(3): 217-225.
171	SRS465756	SRS465756	https://www.ncbi.nlm.nih.gov/biosample/?term=SRS465756	MIN-1	Min; Northeast China	SRA096093	25621459	Ai H, Fang X, Yang B, et al. Adaptation and possible ancient interspecies introgression in pigs identified by whole-genome sequencing[J]. Nature genetics, 2015, 47(3): 217-225.
172	SRS465757	SRS465757	https://www.ncbi.nlm.nih.gov/biosample/?term=SRS465757	MIN-2	Min; Northeast China	SRA096093	25621459	Ai H, Fang X, Yang B, et al. Adaptation and possible ancient interspecies introgression in pigs identified by whole-genome sequencing[J]. Nature genetics, 2015, 47(3): 217-225.
173	SRS465758	SRS465758	https://www.ncbi.nlm.nih.gov/biosample/?term=SRS465758	MIN-3	Min; Northeast China	SRA096093	25621459	Ai H, Fang X, Yang B, et al. Adaptation and possible ancient interspecies introgression in pigs identified by whole-genome sequencing[J]. Nature genetics, 2015, 47(3): 217-225.
174	SRS465759	SRS465759	https://www.ncbi.nlm.nih.gov/biosample/?term=SRS465759	MIN-4	Min; Northeast China	SRA096093	25621459	Ai H, Fang X, Yang B, et al. Adaptation and possible ancient interspecies introgression in pigs identified by whole-genome sequencing[J]. Nature genetics, 2015, 47(3): 217-225.
175	SRS465760	SRS465760	https://www.ncbi.nlm.nih.gov/biosample/?term=SRS465760	MIN-5	Min; Northeast China	SRA096093	25621459	Ai H, Fang X, Yang B, et al. Adaptation and possible ancient interspecies introgression in pigs identified by whole-genome sequencing[J]. Nature genetics, 2015, 47(3): 217-225.
176	SRS465761	SRS465761	https://www.ncbi.nlm.nih.gov/biosample/?term=SRS465761	MIN-6	Min; Northeast China	SRA096093	25621459	Ai H, Fang X, Yang B, et al. Adaptation and possible ancient interspecies introgression in pigs identified by whole-genome sequencing[J]. Nature genetics, 2015, 47(3): 217-225.
177	SRS465762	SRS465762	https://www.ncbi.nlm.nih.gov/biosample/?term=SRS465762	BMX-1	Bama Xiang; Bama, Guangxi, China	SRA096093	25621459	Ai H, Fang X, Yang B, et al. Adaptation and possible ancient interspecies introgression in pigs identified by whole-genome sequencing[J]. Nature genetics, 2015, 47(3): 217-225.
178	SRS465763	SRS465763	https://www.ncbi.nlm.nih.gov/biosample/?term=SRS465763	BMX-2	Bama Xiang; Bama, Guangxi, China	SRA096093	25621459	Ai H, Fang X, Yang B, et al. Adaptation and possible ancient interspecies introgression in pigs identified by whole-genome sequencing[J]. Nature genetics, 2015, 47(3): 217-225.
179	SRS465764	SRS465764	https://www.ncbi.nlm.nih.gov/biosample/?term=SRS465764	BMX-3	Bama Xiang; Bama, Guangxi, China	SRA096093	25621459	Ai H, Fang X, Yang B, et al. Adaptation and possible ancient interspecies introgression in pigs identified by whole-genome sequencing[J]. Nature genetics, 2015, 47(3): 217-225.
180	SRS465765	SRS465765	https://www.ncbi.nlm.nih.gov/biosample/?term=SRS465765	BMX-4	Bama Xiang; Bama, Guangxi, China	SRA096093	25621459	Ai H, Fang X, Yang B, et al. Adaptation and possible ancient interspecies introgression in pigs identified by whole-genome sequencing[J]. Nature genetics, 2015, 47(3): 217-225.
181	SRS465766	SRS465766	https://www.ncbi.nlm.nih.gov/biosample/?term=SRS465766	BMX-5	Bama Xiang; Bama, Guangxi, China	SRA096093	25621459	Ai H, Fang X, Yang B, et al. Adaptation and possible ancient interspecies introgression in pigs identified by whole-genome sequencing[J]. Nature genetics, 2015, 47(3): 217-225.
182	SRS465767	SRS465767	https://www.ncbi.nlm.nih.gov/biosample/?term=SRS465767	BMX-6	Bama Xiang; Bama, Guangxi, China	SRA096093	25621459	Ai H, Fang X, Yang B, et al. Adaptation and possible ancient interspecies introgression in pigs identified by whole-genome sequencing[J]. Nature genetics, 2015, 47(3): 217-225.
183	SRS465768	SRS465768	https://www.ncbi.nlm.nih.gov/biosample/?term=SRS465768	LWH-1	Laiwu; Laiwu, Shandong, China	SRA096093	25621459	Ai H, Fang X, Yang B, et al. Adaptation and possible ancient interspecies introgression in pigs identified by whole-genome sequencing[J]. Nature genetics, 2015, 47(3): 217-225.
184	SRS465769	SRS465769	https://www.ncbi.nlm.nih.gov/biosample/?term=SRS465769	LWH-2	Laiwu; Laiwu, Shandong, China	SRA096093	25621459	Ai H, Fang X, Yang B, et al. Adaptation and possible ancient interspecies introgression in pigs identified by whole-genome sequencing[J]. Nature genetics, 2015, 47(3): 217-225.
185	SRS465770	SRS465770	https://www.ncbi.nlm.nih.gov/biosample/?term=SRS465770	LWH-3	Laiwu; Laiwu, Shandong, China	SRA096093	25621459	Ai H, Fang X, Yang B, et al. Adaptation and possible ancient interspecies introgression in pigs identified by whole-genome sequencing[J]. Nature genetics, 2015, 47(3): 217-225.
186	SRS465771	SRS465771	https://www.ncbi.nlm.nih.gov/biosample/?term=SRS465771	LWH-4	Laiwu; Laiwu, Shandong, China	SRA096093	25621459	Ai H, Fang X, Yang B, et al. Adaptation and possible ancient interspecies introgression in pigs identified by whole-genome sequencing[J]. Nature genetics, 2015, 47(3): 217-225.
187	SRS465772	SRS465772	https://www.ncbi.nlm.nih.gov/biosample/?term=SRS465772	LWH-5	Laiwu; Laiwu, Shandong, China	SRA096093	25621459	Ai H, Fang X, Yang B, et al. Adaptation and possible ancient interspecies introgression in pigs identified by whole-genome sequencing[J]. Nature genetics, 2015, 47(3): 217-225.
188	SRS465773	SRS465773	https://www.ncbi.nlm.nih.gov/biosample/?term=SRS465773	LWH-6	Laiwu; Laiwu, Shandong, China	SRA096093	25621459	Ai H, Fang X, Yang B, et al. Adaptation and possible ancient interspecies introgression in pigs identified by whole-genome sequencing[J]. Nature genetics, 2015, 47(3): 217-225.
189	SRS465774	SRS465774	https://www.ncbi.nlm.nih.gov/biosample/?term=SRS465774	EHL-1	Erhualian; Jiangyin, Jiangsu, China	SRA096093	25621459	Ai H, Fang X, Yang B, et al. Adaptation and possible ancient interspecies introgression in pigs identified by whole-genome sequencing[J]. Nature genetics, 2015, 47(3): 217-225.
190	SRS465775	SRS465775	https://www.ncbi.nlm.nih.gov/biosample/?term=SRS465775	EHL-2	Erhualian; Jiangyin, Jiangsu, China	SRA096093	25621459	Ai H, Fang X, Yang B, et al. Adaptation and possible ancient interspecies introgression in pigs identified by whole-genome sequencing[J]. Nature genetics, 2015, 47(3): 217-225.
191	SRS465776	SRS465776	https://www.ncbi.nlm.nih.gov/biosample/?term=SRS465776	EHL-3	Erhualian; Jiangyin, Jiangsu, China	SRA096093	25621459	Ai H, Fang X, Yang B, et al. Adaptation and possible ancient interspecies introgression in pigs identified by whole-genome sequencing[J]. Nature genetics, 2015, 47(3): 217-225.
192	SRS703257	SRS703257	https://www.ncbi.nlm.nih.gov/biosample/?term=SRS703257	SRS703257	Duroc; USA	SRA183812	25885114	Kim H, Song K D, Kim H J, et al. Exploring the genetic signature of body size in Yucatan miniature pig[J]. PloS one, 2015, 10(4): e0121732.
193	SRS703258	SRS703258	https://www.ncbi.nlm.nih.gov/biosample/?term=SRS703258	SRS703258	Duroc; USA	SRA183812	25885114	Kim H, Song K D, Kim H J, et al. Exploring the genetic signature of body size in Yucatan miniature pig[J]. PloS one, 2015, 10(4): e0121732.
194	SRS703259	SRS703259	https://www.ncbi.nlm.nih.gov/biosample/?term=SRS703259	SRS703259	Duroc; USA	SRA183812	25885114	Kim H, Song K D, Kim H J, et al. Exploring the genetic signature of body size in Yucatan miniature pig[J]. PloS one, 2015, 10(4): e0121732.
195	SRS703261	SRS703261	https://www.ncbi.nlm.nih.gov/biosample/?term=SRS703261	SRS703261	Duroc; USA	SRA183812	25885114	Kim H, Song K D, Kim H J, et al. Exploring the genetic signature of body size in Yucatan miniature pig[J]. PloS one, 2015, 10(4): e0121732.
196	SRS703262	SRS703262	https://www.ncbi.nlm.nih.gov/biosample/?term=SRS703262	SRS703262	Duroc; USA	SRA183812	25885114	Kim H, Song K D, Kim H J, et al. Exploring the genetic signature of body size in Yucatan miniature pig[J]. PloS one, 2015, 10(4): e0121732.
197	SRS703263	SRS703263	https://www.ncbi.nlm.nih.gov/biosample/?term=SRS703263	SRS703263	Duroc; USA	SRA183812	25885114	Kim H, Song K D, Kim H J, et al. Exploring the genetic signature of body size in Yucatan miniature pig[J]. PloS one, 2015, 10(4): e0121732.
198	SRS703264	SRS703264	https://www.ncbi.nlm.nih.gov/biosample/?term=SRS703264	SRS703264	Duroc; USA	SRA183812	25885114	Kim H, Song K D, Kim H J, et al. Exploring the genetic signature of body size in Yucatan miniature pig[J]. PloS one, 2015, 10(4): e0121732.
199	SRS703265	SRS703265	https://www.ncbi.nlm.nih.gov/biosample/?term=SRS703265	SRS703265	Duroc; USA	SRA183812	25885114	Kim H, Song K D, Kim H J, et al. Exploring the genetic signature of body size in Yucatan miniature pig[J]. PloS one, 2015, 10(4): e0121732.
200	SRS703266	SRS703266	https://www.ncbi.nlm.nih.gov/biosample/?term=SRS703266	SRS703266	Duroc; USA	SRA183812	25885114	Kim H, Song K D, Kim H J, et al. Exploring the genetic signature of body size in Yucatan miniature pig[J]. PloS one, 2015, 10(4): e0121732.
201	SRS703267	SRS703267	https://www.ncbi.nlm.nih.gov/biosample/?term=SRS703267	SRS703267	Duroc; USA	SRA183812	25885114	Kim H, Song K D, Kim H J, et al. Exploring the genetic signature of body size in Yucatan miniature pig[J]. PloS one, 2015, 10(4): e0121732.
202	SRS703271	SRS703271	https://www.ncbi.nlm.nih.gov/biosample/?term=SRS703271	SRS703271	Duroc; USA	SRA183812	25885114	Kim H, Song K D, Kim H J, et al. Exploring the genetic signature of body size in Yucatan miniature pig[J]. PloS one, 2015, 10(4): e0121732.
203	SRS703272	SRS703272	https://www.ncbi.nlm.nih.gov/biosample/?term=SRS703272	SRS703272	Duroc; USA	SRA183812	25885114	Kim H, Song K D, Kim H J, et al. Exploring the genetic signature of body size in Yucatan miniature pig[J]. PloS one, 2015, 10(4): e0121732.
204	SRS703273	SRS703273	https://www.ncbi.nlm.nih.gov/biosample/?term=SRS703273	SRS703273	Duroc; USA	SRA183812	25885114	Kim H, Song K D, Kim H J, et al. Exploring the genetic signature of body size in Yucatan miniature pig[J]. PloS one, 2015, 10(4): e0121732.
205	SRS703274	SRS703274	https://www.ncbi.nlm.nih.gov/biosample/?term=SRS703274	SRS703274	Duroc; USA	SRA183812	25885114	Kim H, Song K D, Kim H J, et al. Exploring the genetic signature of body size in Yucatan miniature pig[J]. PloS one, 2015, 10(4): e0121732.
206	SRS703275	SRS703275	https://www.ncbi.nlm.nih.gov/biosample/?term=SRS703275	SRS703275	Duroc; USA	SRA183812	25885114	Kim H, Song K D, Kim H J, et al. Exploring the genetic signature of body size in Yucatan miniature pig[J]. PloS one, 2015, 10(4): e0121732.
207	SRS703276	SRS703276	https://www.ncbi.nlm.nih.gov/biosample/?term=SRS703276	SRS703276	Duroc; USA	SRA183812	25885114	Kim H, Song K D, Kim H J, et al. Exploring the genetic signature of body size in Yucatan miniature pig[J]. PloS one, 2015, 10(4): e0121732.
208	SRS703277	SRS703277	https://www.ncbi.nlm.nih.gov/biosample/?term=SRS703277	SRS703277	Duroc; USA	SRA183812	25885114	Kim H, Song K D, Kim H J, et al. Exploring the genetic signature of body size in Yucatan miniature pig[J]. PloS one, 2015, 10(4): e0121732.
209	SRS703278	SRS703278	https://www.ncbi.nlm.nih.gov/biosample/?term=SRS703278	SRS703278	Duroc; USA	SRA183812	25885114	Kim H, Song K D, Kim H J, et al. Exploring the genetic signature of body size in Yucatan miniature pig[J]. PloS one, 2015, 10(4): e0121732.
210	SRS703279	SRS703279	https://www.ncbi.nlm.nih.gov/biosample/?term=SRS703279	SRS703279	Duroc; USA	SRA183812	25885114	Kim H, Song K D, Kim H J, et al. Exploring the genetic signature of body size in Yucatan miniature pig[J]. PloS one, 2015, 10(4): e0121732.
211	SRS703281	SRS703281	https://www.ncbi.nlm.nih.gov/biosample/?term=SRS703281	SRS703281	Landrace; Denmark	SRA183812	25885114	Kim H, Song K D, Kim H J, et al. Exploring the genetic signature of body size in Yucatan miniature pig[J]. PloS one, 2015, 10(4): e0121732.
212	SRS703282	SRS703282	https://www.ncbi.nlm.nih.gov/biosample/?term=SRS703282	SRS703282	Landrace; Denmark	SRA183812	25885114	Kim H, Song K D, Kim H J, et al. Exploring the genetic signature of body size in Yucatan miniature pig[J]. PloS one, 2015, 10(4): e0121732.
213	SRS703283	SRS703283	https://www.ncbi.nlm.nih.gov/biosample/?term=SRS703283	SRS703283	Landrace; Denmark	SRA183812	25885114	Kim H, Song K D, Kim H J, et al. Exploring the genetic signature of body size in Yucatan miniature pig[J]. PloS one, 2015, 10(4): e0121732.
214	SRS703284	SRS703284	https://www.ncbi.nlm.nih.gov/biosample/?term=SRS703284	SRS703284	Landrace; Denmark	SRA183812	25885114	Kim H, Song K D, Kim H J, et al. Exploring the genetic signature of body size in Yucatan miniature pig[J]. PloS one, 2015, 10(4): e0121732.
215	SRS703285	SRS703285	https://www.ncbi.nlm.nih.gov/biosample/?term=SRS703285	SRS703285	Landrace; Denmark	SRA183812	25885114	Kim H, Song K D, Kim H J, et al. Exploring the genetic signature of body size in Yucatan miniature pig[J]. PloS one, 2015, 10(4): e0121732.
216	SRS703286	SRS703286	https://www.ncbi.nlm.nih.gov/biosample/?term=SRS703286	SRS703286	Landrace; Denmark	SRA183812	25885114	Kim H, Song K D, Kim H J, et al. Exploring the genetic signature of body size in Yucatan miniature pig[J]. PloS one, 2015, 10(4): e0121732.
217	SRS703287	SRS703287	https://www.ncbi.nlm.nih.gov/biosample/?term=SRS703287	SRS703287	Landrace; Denmark	SRA183812	25885114	Kim H, Song K D, Kim H J, et al. Exploring the genetic signature of body size in Yucatan miniature pig[J]. PloS one, 2015, 10(4): e0121732.
218	SRS703288	SRS703288	https://www.ncbi.nlm.nih.gov/biosample/?term=SRS703288	SRS703288	Landrace; Denmark	SRA183812	25885114	Kim H, Song K D, Kim H J, et al. Exploring the genetic signature of body size in Yucatan miniature pig[J]. PloS one, 2015, 10(4): e0121732.
219	SRS703289	SRS703289	https://www.ncbi.nlm.nih.gov/biosample/?term=SRS703289	SRS703289	Landrace; Denmark	SRA183812	25885114	Kim H, Song K D, Kim H J, et al. Exploring the genetic signature of body size in Yucatan miniature pig[J]. PloS one, 2015, 10(4): e0121732.
220	SRS703290	SRS703290	https://www.ncbi.nlm.nih.gov/biosample/?term=SRS703290	SRS703290	Landrace; Denmark	SRA183812	25885114	Kim H, Song K D, Kim H J, et al. Exploring the genetic signature of body size in Yucatan miniature pig[J]. PloS one, 2015, 10(4): e0121732.
221	SRS703291	SRS703291	https://www.ncbi.nlm.nih.gov/biosample/?term=SRS703291	SRS703291	Landrace; Denmark	SRA183812	25885114	Kim H, Song K D, Kim H J, et al. Exploring the genetic signature of body size in Yucatan miniature pig[J]. PloS one, 2015, 10(4): e0121732.
222	SRS703292	SRS703292	https://www.ncbi.nlm.nih.gov/biosample/?term=SRS703292	SRS703292	Landrace; Denmark	SRA183812	25885114	Kim H, Song K D, Kim H J, et al. Exploring the genetic signature of body size in Yucatan miniature pig[J]. PloS one, 2015, 10(4): e0121732.
223	SRS703293	SRS703293	https://www.ncbi.nlm.nih.gov/biosample/?term=SRS703293	SRS703293	Landrace; Denmark	SRA183812	25885114	Kim H, Song K D, Kim H J, et al. Exploring the genetic signature of body size in Yucatan miniature pig[J]. PloS one, 2015, 10(4): e0121732.
224	SRS703294	SRS703294	https://www.ncbi.nlm.nih.gov/biosample/?term=SRS703294	SRS703294	Yucatan miniature pig;Yucatan, Mexico	SRA183812	25885114	Kim H, Song K D, Kim H J, et al. Exploring the genetic signature of body size in Yucatan miniature pig[J]. PloS one, 2015, 10(4): e0121732.
225	SRS703299	SRS703299	https://www.ncbi.nlm.nih.gov/biosample/?term=SRS703299	SRS703299	Yucatan miniature pig;Yucatan, Mexico	SRA183812	25885114	Kim H, Song K D, Kim H J, et al. Exploring the genetic signature of body size in Yucatan miniature pig[J]. PloS one, 2015, 10(4): e0121732.
226	SRS703300	SRS703300	https://www.ncbi.nlm.nih.gov/biosample/?term=SRS703300	SRS703300	Yucatan miniature pig;Yucatan, Mexico	SRA183812	25885114	Kim H, Song K D, Kim H J, et al. Exploring the genetic signature of body size in Yucatan miniature pig[J]. PloS one, 2015, 10(4): e0121732.
227	SRS703301	SRS703301	https://www.ncbi.nlm.nih.gov/biosample/?term=SRS703301	SRS703301	Yucatan miniature pig;Yucatan, Mexico	SRA183812	25885114	Kim H, Song K D, Kim H J, et al. Exploring the genetic signature of body size in Yucatan miniature pig[J]. PloS one, 2015, 10(4): e0121732.
228	SRS703302	SRS703302	https://www.ncbi.nlm.nih.gov/biosample/?term=SRS703302	SRS703302	Yucatan miniature pig;Yucatan, Mexico	SRA183812	25885114	Kim H, Song K D, Kim H J, et al. Exploring the genetic signature of body size in Yucatan miniature pig[J]. PloS one, 2015, 10(4): e0121732.
229	SRS703303	SRS703303	https://www.ncbi.nlm.nih.gov/biosample/?term=SRS703303	SRS703303	Yucatan miniature pig;Yucatan, Mexico	SRA183812	25885114	Kim H, Song K D, Kim H J, et al. Exploring the genetic signature of body size in Yucatan miniature pig[J]. PloS one, 2015, 10(4): e0121732.
230	SRS703304	SRS703304	https://www.ncbi.nlm.nih.gov/biosample/?term=SRS703304	SRS703304	Yucatan miniature pig;Yucatan, Mexico	SRA183812	25885114	Kim H, Song K D, Kim H J, et al. Exploring the genetic signature of body size in Yucatan miniature pig[J]. PloS one, 2015, 10(4): e0121732.
231	SRS703305	SRS703305	https://www.ncbi.nlm.nih.gov/biosample/?term=SRS703305	SRS703305	Yucatan miniature pig;Yucatan, Mexico	SRA183812	25885114	Kim H, Song K D, Kim H J, et al. Exploring the genetic signature of body size in Yucatan miniature pig[J]. PloS one, 2015, 10(4): e0121732.
232	SRS703306	SRS703306	https://www.ncbi.nlm.nih.gov/biosample/?term=SRS703306	SRS703306	Yucatan miniature pig;Yucatan, Mexico	SRA183812	25885114	Kim H, Song K D, Kim H J, et al. Exploring the genetic signature of body size in Yucatan miniature pig[J]. PloS one, 2015, 10(4): e0121732.
233	SRS703307	SRS703307	https://www.ncbi.nlm.nih.gov/biosample/?term=SRS703307	SRS703307	Korean wild boar;Korea	SRA183812	25885114	Kim H, Song K D, Kim H J, et al. Exploring the genetic signature of body size in Yucatan miniature pig[J]. PloS one, 2015, 10(4): e0121732.
234	SRS703308	SRS703308	https://www.ncbi.nlm.nih.gov/biosample/?term=SRS703308	SRS703308	Korean wild boar;Korea	SRA183812	25885114	Kim H, Song K D, Kim H J, et al. Exploring the genetic signature of body size in Yucatan miniature pig[J]. PloS one, 2015, 10(4): e0121732.
235	SRS703309	SRS703309	https://www.ncbi.nlm.nih.gov/biosample/?term=SRS703309	SRS703309	Korean wild boar;Korea	SRA183812	25885114	Kim H, Song K D, Kim H J, et al. Exploring the genetic signature of body size in Yucatan miniature pig[J]. PloS one, 2015, 10(4): e0121732.
236	SRS703310	SRS703310	https://www.ncbi.nlm.nih.gov/biosample/?term=SRS703310	SRS703310	Korean wild boar;Korea	SRA183812	25885114	Kim H, Song K D, Kim H J, et al. Exploring the genetic signature of body size in Yucatan miniature pig[J]. PloS one, 2015, 10(4): e0121732.
237	SRS703311	SRS703311	https://www.ncbi.nlm.nih.gov/biosample/?term=SRS703311	SRS703311	Korean wild boar;Korea	SRA183812	25885114	Kim H, Song K D, Kim H J, et al. Exploring the genetic signature of body size in Yucatan miniature pig[J]. PloS one, 2015, 10(4): e0121732.
238	SRS703312	SRS703312	https://www.ncbi.nlm.nih.gov/biosample/?term=SRS703312	SRS703312	Korean wild boar;Korea	SRA183812	25885114	Kim H, Song K D, Kim H J, et al. Exploring the genetic signature of body size in Yucatan miniature pig[J]. PloS one, 2015, 10(4): e0121732.
239	SRS703313	SRS703313	https://www.ncbi.nlm.nih.gov/biosample/?term=SRS703313	SRS703313	Korean wild boar;Korea	SRA183812	25885114	Kim H, Song K D, Kim H J, et al. Exploring the genetic signature of body size in Yucatan miniature pig[J]. PloS one, 2015, 10(4): e0121732.
240	SRS703314	SRS703314	https://www.ncbi.nlm.nih.gov/biosample/?term=SRS703314	SRS703314	Korean wild boar;Korea	SRA183812	25885114	Kim H, Song K D, Kim H J, et al. Exploring the genetic signature of body size in Yucatan miniature pig[J]. PloS one, 2015, 10(4): e0121732.
241	SRS703315	SRS703315	https://www.ncbi.nlm.nih.gov/biosample/?term=SRS703315	SRS703315	Korean wild boar;Korea	SRA183812	25885114	Kim H, Song K D, Kim H J, et al. Exploring the genetic signature of body size in Yucatan miniature pig[J]. PloS one, 2015, 10(4): e0121732.
242	SRS703316	SRS703316	https://www.ncbi.nlm.nih.gov/biosample/?term=SRS703316	SRS703316	Korean wild boar;Korea	SRA183812	25885114	Kim H, Song K D, Kim H J, et al. Exploring the genetic signature of body size in Yucatan miniature pig[J]. PloS one, 2015, 10(4): e0121732.
243	SRS703317	SRS703317	https://www.ncbi.nlm.nih.gov/biosample/?term=SRS703317	SRS703317	Yorkshire;UK	SRA183812	25885114	Kim H, Song K D, Kim H J, et al. Exploring the genetic signature of body size in Yucatan miniature pig[J]. PloS one, 2015, 10(4): e0121732.
244	SRS703319	SRS703319	https://www.ncbi.nlm.nih.gov/biosample/?term=SRS703319	SRS703319	Yorkshire;UK	SRA183812	25885114	Kim H, Song K D, Kim H J, et al. Exploring the genetic signature of body size in Yucatan miniature pig[J]. PloS one, 2015, 10(4): e0121732.
245	SRS703320	SRS703320	https://www.ncbi.nlm.nih.gov/biosample/?term=SRS703320	SRS703320	Yorkshire;UK	SRA183812	25885114	Kim H, Song K D, Kim H J, et al. Exploring the genetic signature of body size in Yucatan miniature pig[J]. PloS one, 2015, 10(4): e0121732.
246	SRS703321	SRS703321	https://www.ncbi.nlm.nih.gov/biosample/?term=SRS703321	SRS703321	Yorkshire;UK	SRA183812	25885114	Kim H, Song K D, Kim H J, et al. Exploring the genetic signature of body size in Yucatan miniature pig[J]. PloS one, 2015, 10(4): e0121732.
247	SRS703322	SRS703322	https://www.ncbi.nlm.nih.gov/biosample/?term=SRS703322	SRS703322	Yorkshire;UK	SRA183812	25885114	Kim H, Song K D, Kim H J, et al. Exploring the genetic signature of body size in Yucatan miniature pig[J]. PloS one, 2015, 10(4): e0121732.
248	SRS703323	SRS703323	https://www.ncbi.nlm.nih.gov/biosample/?term=SRS703323	SRS703323	Yorkshire;UK	SRA183812	25885114	Kim H, Song K D, Kim H J, et al. Exploring the genetic signature of body size in Yucatan miniature pig[J]. PloS one, 2015, 10(4): e0121732.
249	SRS703324	SRS703324	https://www.ncbi.nlm.nih.gov/biosample/?term=SRS703324	SRS703324	Yorkshire;UK	SRA183812	25885114	Kim H, Song K D, Kim H J, et al. Exploring the genetic signature of body size in Yucatan miniature pig[J]. PloS one, 2015, 10(4): e0121732.
250	SRS703325	SRS703325	https://www.ncbi.nlm.nih.gov/biosample/?term=SRS703325	SRS703325	Yorkshire;UK	SRA183812	25885114	Kim H, Song K D, Kim H J, et al. Exploring the genetic signature of body size in Yucatan miniature pig[J]. PloS one, 2015, 10(4): e0121732.
251	SRS703326	SRS703326	https://www.ncbi.nlm.nih.gov/biosample/?term=SRS703326	SRS703326	Yorkshire;UK	SRA183812	25885114	Kim H, Song K D, Kim H J, et al. Exploring the genetic signature of body size in Yucatan miniature pig[J]. PloS one, 2015, 10(4): e0121732.
252	SRS703327	SRS703327	https://www.ncbi.nlm.nih.gov/biosample/?term=SRS703327	SRS703327	Yorkshire;UK	SRA183812	25885114	Kim H, Song K D, Kim H J, et al. Exploring the genetic signature of body size in Yucatan miniature pig[J]. PloS one, 2015, 10(4): e0121732.
253	SRS703331	SRS703331	https://www.ncbi.nlm.nih.gov/biosample/?term=SRS703331	SRS703331	Yorkshire;UK	SRA183812	25885114	Kim H, Song K D, Kim H J, et al. Exploring the genetic signature of body size in Yucatan miniature pig[J]. PloS one, 2015, 10(4): e0121732.
254	SRS703332	SRS703332	https://www.ncbi.nlm.nih.gov/biosample/?term=SRS703332	SRS703332	Yorkshire;UK	SRA183812	25885114	Kim H, Song K D, Kim H J, et al. Exploring the genetic signature of body size in Yucatan miniature pig[J]. PloS one, 2015, 10(4): e0121732.
255	SRS703333	SRS703333	https://www.ncbi.nlm.nih.gov/biosample/?term=SRS703333	SRS703333	Yorkshire;UK	SRA183812	25885114	Kim H, Song K D, Kim H J, et al. Exploring the genetic signature of body size in Yucatan miniature pig[J]. PloS one, 2015, 10(4): e0121732.
256	SRS703334	SRS703334	https://www.ncbi.nlm.nih.gov/biosample/?term=SRS703334	SRS703334	Yorkshire;UK	SRA183812	25885114	Kim H, Song K D, Kim H J, et al. Exploring the genetic signature of body size in Yucatan miniature pig[J]. PloS one, 2015, 10(4): e0121732.
257	SRS703336	SRS703336	https://www.ncbi.nlm.nih.gov/biosample/?term=SRS703336	SRS703336	Yorkshire;UK	SRA183812	25885114	Kim H, Song K D, Kim H J, et al. Exploring the genetic signature of body size in Yucatan miniature pig[J]. PloS one, 2015, 10(4): e0121732.
258	SME001			SME001	Diannan small ear; Sipsongpanna, Yunnan, China	In house	In house	In house, produced by Kunming Institute of Zoology, Chinese Academy of Sciences
259	SME002			SME002	Diannan small ear; Sipsongpanna, Yunnan, China	In house	In house	In house, produced by Kunming Institute of Zoology, Chinese Academy of Sciences
260	SME003			SME003	Diannan small ear; Sipsongpanna, Yunnan, China	In house	In house	In house, produced by Kunming Institute of Zoology, Chinese Academy of Sciences
261	SME004			SME004	Diannan small ear; Sipsongpanna, Yunnan, China	In house	In house	In house, produced by Kunming Institute of Zoology, Chinese Academy of Sciences
262	SME005			SME005	Diannan small ear; Sipsongpanna, Yunnan, China	In house	In house	In house, produced by Kunming Institute of Zoology, Chinese Academy of Sciences
263	SME006			SME006	Diannan small ear; Sipsongpanna, Yunnan, China	In house	In house	In house, produced by Kunming Institute of Zoology, Chinese Academy of Sciences
264	SME007			SME007	Diannan small ear; Sipsongpanna, Yunnan, China	In house	In house	In house, produced by Kunming Institute of Zoology, Chinese Academy of Sciences
265	SME008			SME008	Diannan small ear; Sipsongpanna, Yunnan, China	In house	In house	In house, produced by Kunming Institute of Zoology, Chinese Academy of Sciences
266	SME009			SME009	Diannan small ear; Sipsongpanna, Yunnan, China	In house	In house	In house, produced by Kunming Institute of Zoology, Chinese Academy of Sciences
267	SME010			SME010	Diannan small ear; Sipsongpanna, Yunnan, China	In house	In house	In house, produced by Kunming Institute of Zoology, Chinese Academy of Sciences
268	SME011			SME011	Diannan small ear; Sipsongpanna, Yunnan, China	In house	In house	In house, produced by Kunming Institute of Zoology, Chinese Academy of Sciences
269	SME012			SME012	Diannan small ear; Sipsongpanna, Yunnan, China	In house	In house	In house, produced by Kunming Institute of Zoology, Chinese Academy of Sciences
270	SME013			SME013	Diannan small ear; Sipsongpanna, Yunnan, China	In house	In house	In house, produced by Kunming Institute of Zoology, Chinese Academy of Sciences
271	SME014			SME014	Diannan small ear; Sipsongpanna, Yunnan, China	In house	In house	In house, produced by Kunming Institute of Zoology, Chinese Academy of Sciences
272	SME015			SME015	Diannan small ear; Sipsongpanna, Yunnan, China	In house	In house	In house, produced by Kunming Institute of Zoology, Chinese Academy of Sciences
273	SME016			SME016	Diannan small ear; Sipsongpanna, Yunnan, China	In house	In house	In house, produced by Kunming Institute of Zoology, Chinese Academy of Sciences
274	SME017			SME017	Diannan small ear; Sipsongpanna, Yunnan, China	In house	In house	In house, produced by Kunming Institute of Zoology, Chinese Academy of Sciences
275	SME018			SME018	Diannan small ear; Sipsongpanna, Yunnan, China	In house	In house	In house, produced by Kunming Institute of Zoology, Chinese Academy of Sciences
276	SME019			SME019	Diannan small ear; Sipsongpanna, Yunnan, China	In house	In house	In house, produced by Kunming Institute of Zoology, Chinese Academy of Sciences
277	SME020			SME020	Diannan small ear; Sipsongpanna, Yunnan, China	In house	In house	In house, produced by Kunming Institute of Zoology, Chinese Academy of Sciences
278	SME021			SME021	Diannan small ear; Sipsongpanna, Yunnan, China	In house	In house	In house, produced by Kunming Institute of Zoology, Chinese Academy of Sciences
279	SME022			SME022	Diannan small ear; Sipsongpanna, Yunnan, China	In house	In house	In house, produced by Kunming Institute of Zoology, Chinese Academy of Sciences
280	SME023			SME023	Diannan small ear; Sipsongpanna, Yunnan, China	In house	In house	In house, produced by Kunming Institute of Zoology, Chinese Academy of Sciences
281	SME024			SME024	Diannan small ear; Sipsongpanna, Yunnan, China	In house	In house	In house, produced by Kunming Institute of Zoology, Chinese Academy of Sciences
282	SME025			SME025	Diannan small ear; Sipsongpanna, Yunnan, China	In house	In house	In house, produced by Kunming Institute of Zoology, Chinese Academy of Sciences
283	SME026			SME026	Diannan small ear; Sipsongpanna, Yunnan, China	In house	In house	In house, produced by Kunming Institute of Zoology, Chinese Academy of Sciences
284	SME027			SME027	Diannan small ear; Sipsongpanna, Yunnan, China	In house	In house	In house, produced by Kunming Institute of Zoology, Chinese Academy of Sciences
285	SME028			SME028	Diannan small ear; Sipsongpanna, Yunnan, China	In house	In house	In house, produced by Kunming Institute of Zoology, Chinese Academy of Sciences
286	SME029			SME029	Diannan small ear; Sipsongpanna, Yunnan, China	In house	In house	In house, produced by Kunming Institute of Zoology, Chinese Academy of Sciences
287	SME030			SME030	Diannan small ear; Sipsongpanna, Yunnan, China	In house	In house	In house, produced by Kunming Institute of Zoology, Chinese Academy of Sciences
