# Supplementary material for: PigVar: a database of pig variations and positive selection signatures
Source: Database (Oxford). 2017 Jun 13;2017:bax048. doi: 10.1093/database/bax048 (PMC5502369; doi:10.1093/database/bax048)
Supplement: Supplementary Data [file bax048_Supp.zip › Supplementary Table S1.xlsx]

## Sheet: Dataset Information
Supplementary Table S1. Individual statistics by breed. File Name: Supplementary Table S1.xlsx
No.	Breed	Number of individual	Source Publication
1	Asian Wild boar; Japan	1	Rubin C J, Megens H J, Barrio A M, et al. Strong signatures of selection in the domestic pig genome[J]. Proceedings of the National Academy of Sciences, 2012, 109(48): 19529-19536.
2	Bama Xiang; Bama, Guangxi, China	6	Ai H, Fang X, Yang B, et al. Adaptation and possible ancient interspecies introgression in pigs identified by whole-genome sequencing[J]. Nature genetics, 2015, 47(3): 217-225.
3	Chinese Wild boar; China	2	Rubin C J, Megens H J, Barrio A M, et al. Strong signatures of selection in the domestic pig genome[J]. Proceedings of the National Academy of Sciences, 2012, 109(48): 19529-19536.
4	Chinese Wild boar; Jiangxi, China	8	Ai H, Fang X, Yang B, et al. Adaptation and possible ancient interspecies introgression in pigs identified by whole-genome sequencing[J]. Nature genetics, 2015, 47(3): 217-225.
6	Chinese Wild boar; Northern China	3	Rubin C J, Megens H J, Barrio A M, et al. Strong signatures of selection in the domestic pig genome[J]. Proceedings of the National Academy of Sciences, 2012, 109(48): 19529-19536.
7	Chinese Wild boar; Southern China	2	Rubin C J, Megens H J, Barrio A M, et al. Strong signatures of selection in the domestic pig genome[J]. Proceedings of the National Academy of Sciences, 2012, 109(48): 19529-19536.
8	Chinese Wild boar; Southwest China	3	Li M, Tian S, Jin L, et al. Genomic analyses identify distinct patterns of selection in domesticated pigs and Tibetan wild boars[J]. Nature genetics, 2013, 45(12): 1431-1438.
9	Chinese Wild boar; Zhejiang, China	2	Ai H, Fang X, Yang B, et al. Adaptation and possible ancient interspecies introgression in pigs identified by whole-genome sequencing[J]. Nature genetics, 2015, 47(3): 217-225.
10	Diannan small ear; Sipsongpanna, Yunnan, China	30	In house, produced by Kunming Institute of Zoology, Chinese Academy of Sciences
11	Duroc; USA	20	Rubin C J, Megens H J, Barrio A M, et al. Strong signatures of selection in the domestic pig genome[J]. Proceedings of the National Academy of Sciences, 2012, 109(48): 19529-19536.
12	Erhualian; Jiangyin, Jiangsu, China	5	Ai H, Fang X, Yang B, et al. Adaptation and possible ancient interspecies introgression in pigs identified by whole-genome sequencing[J]. Nature genetics, 2015, 47(3): 217-225.
13	European Wild boar; Europe	8	Rubin C J, Megens H J, Barrio A M, et al. Strong signatures of selection in the domestic pig genome[J]. Proceedings of the National Academy of Sciences, 2012, 109(48): 19529-19536.
14	European Wild boar; Greece	2	Rubin C J, Megens H J, Barrio A M, et al. Strong signatures of selection in the domestic pig genome[J]. Proceedings of the National Academy of Sciences, 2012, 109(48): 19529-19536.
15	European Wild boar; Italy	3	Rubin C J, Megens H J, Barrio A M, et al. Strong signatures of selection in the domestic pig genome[J]. Proceedings of the National Academy of Sciences, 2012, 109(48): 19529-19536.
16	European Wild boar; Netherlands	4	Rubin C J, Megens H J, Barrio A M, et al. Strong signatures of selection in the domestic pig genome[J]. Proceedings of the National Academy of Sciences, 2012, 109(48): 19529-19536.
17	Hampshire; Kentucky, USA	2	Rubin C J, Megens H J, Barrio A M, et al. Strong signatures of selection in the domestic pig genome[J]. Proceedings of the National Academy of Sciences, 2012, 109(48): 19529-19536.
18	Hetao; Bayan Nur, Inner Mongolia, China	6	Ai H, Fang X, Yang B, et al. Adaptation and possible ancient interspecies introgression in pigs identified by whole-genome sequencing[J]. Nature genetics, 2015, 47(3): 217-225.
19	Jiangquhai; Hai'an, Jiangsu, China	1	Rubin C J, Megens H J, Barrio A M, et al. Strong signatures of selection in the domestic pig genome[J]. Proceedings of the National Academy of Sciences, 2012, 109(48): 19529-19536.
20	Jinhua, Zhejiang, China	3	Li M, Tian S, Jin L, et al. Genomic analyses identify distinct patterns of selection in domesticated pigs and Tibetan wild boars[J]. Nature genetics, 2013, 45(12): 1431-1438.
21	Korean wild boar; Korea	9	Kim H, Song K D, Kim H J, et al. Exploring the genetic signature of body size in Yucatan miniature pig[J]. PloS one, 2015, 10(4): e0121732.
22	Laiwu, Shandong, China	6	Ai H, Fang X, Yang B, et al. Adaptation and possible ancient interspecies introgression in pigs identified by whole-genome sequencing[J]. Nature genetics, 2015, 47(3): 217-225.
23	Landrace; Denmark	18	Rubin C J, Megens H J, Barrio A M, et al. Strong signatures of selection in the domestic pig genome[J]. Proceedings of the National Academy of Sciences, 2012, 109(48): 19529-19536.
25	Large White; UK	14	Rubin C J, Megens H J, Barrio A M, et al. Strong signatures of selection in the domestic pig genome[J]. Proceedings of the National Academy of Sciences, 2012, 109(48): 19529-19536.
26	Luchuan,Guangxi, China	6	Ai H, Fang X, Yang B, et al. Adaptation and possible ancient interspecies introgression in pigs identified by whole-genome sequencing[J]. Nature genetics, 2015, 47(3): 217-225.
27	Meishan; Suzhou, Jiangsu, China	12	Rubin C J, Megens H J, Barrio A M, et al. Strong signatures of selection in the domestic pig genome[J]. Proceedings of the National Academy of Sciences, 2012, 109(48): 19529-19536.
28	Min; Northeast China	6	Ai H, Fang X, Yang B, et al. Adaptation and possible ancient interspecies introgression in pigs identified by whole-genome sequencing[J]. Nature genetics, 2015, 47(3): 217-225.
29	Neijiang, Sichuan, China	3	Li M, Tian S, Jin L, et al. Genomic analyses identify distinct patterns of selection in domesticated pigs and Tibetan wild boars[J]. Nature genetics, 2013, 45(12): 1431-1438.
30	Outgroup; Africa	1	Rubin C J, Megens H J, Barrio A M, et al. Strong signatures of selection in the domestic pig genome[J]. Proceedings of the National Academy of Sciences, 2012, 109(48): 19529-19536.
31	Outgroup; Indonesia	2	Rubin C J, Megens H J, Barrio A M, et al. Strong signatures of selection in the domestic pig genome[J]. Proceedings of the National Academy of Sciences, 2012, 109(48): 19529-19536.
32	Outgroup; Madura, Indonesia	1	Rubin C J, Megens H J, Barrio A M, et al. Strong signatures of selection in the domestic pig genome[J]. Proceedings of the National Academy of Sciences, 2012, 109(48): 19529-19536.
33	Outgroup; Malaya, Malaysia	1	Rubin C J, Megens H J, Barrio A M, et al. Strong signatures of selection in the domestic pig genome[J]. Proceedings of the National Academy of Sciences, 2012, 109(48): 19529-19536.
34	Outgroup; Pulau Sumatera, Indonesia	2	Rubin C J, Megens H J, Barrio A M, et al. Strong signatures of selection in the domestic pig genome[J]. Proceedings of the National Academy of Sciences, 2012, 109(48): 19529-19536.
35	Penzhou; Luzhou, Sichuan, China	2	Li M, Tian S, Jin L, et al. Genomic analyses identify distinct patterns of selection in domesticated pigs and Tibetan wild boars[J]. Nature genetics, 2013, 45(12): 1431-1438.
36	Pietrain; Belgium	5	Rubin C J, Megens H J, Barrio A M, et al. Strong signatures of selection in the domestic pig genome[J]. Proceedings of the National Academy of Sciences, 2012, 109(48): 19529-19536.
37	Tibetan; A'ba, Sichuan, China	11	Ai H, Fang X, Yang B, et al. Adaptation and possible ancient interspecies introgression in pigs identified by whole-genome sequencing[J]. Nature genetics, 2015, 47(3): 217-225.
38	Tibetan; Diqing, Yunnan, China	9	Li M, Tian S, Jin L, et al. Genomic analyses identify distinct patterns of selection in domesticated pigs and Tibetan wild boars[J]. Nature genetics, 2013, 45(12): 1431-1438.
39	Tibetan; Gannan, Gansu, China	9	Li M, Tian S, Jin L, et al. Genomic analyses identify distinct patterns of selection in domesticated pigs and Tibetan wild boars[J]. Nature genetics, 2013, 45(12): 1431-1438.
40	Tibetan; Ganzi, Sichuan, China	5	Li M, Tian S, Jin L, et al. Genomic analyses identify distinct patterns of selection in domesticated pigs and Tibetan wild boars[J]. Nature genetics, 2013, 45(12): 1431-1438.
41	Tibetan; Nyingchi, Tibetan, China	5	Li M, Tian S, Jin L, et al. Genomic analyses identify distinct patterns of selection in domesticated pigs and Tibetan wild boars[J]. Nature genetics, 2013, 45(12): 1431-1438.
42	Tibetan; Shigatse, Tibetan, China	5	Li M, Tian S, Jin L, et al. Genomic analyses identify distinct patterns of selection in domesticated pigs and Tibetan wild boars[J]. Nature genetics, 2013, 45(12): 1431-1438.
43	Tibetan; Tibetan, China	6	Ai H, Fang X, Yang B, et al. Adaptation and possible ancient interspecies introgression in pigs identified by whole-genome sequencing[J]. Nature genetics, 2015, 47(3): 217-225.
44	Wujin; Liupanshui, Guizhou, China	3	Li M, Tian S, Jin L, et al. Genomic analyses identify distinct patterns of selection in domesticated pigs and Tibetan wild boars[J]. Nature genetics, 2013, 45(12): 1431-1438.
45	Wuzhishan; Hainan, China	6	Ai H, Fang X, Yang B, et al. Adaptation and possible ancient interspecies introgression in pigs identified by whole-genome sequencing[J]. Nature genetics, 2015, 47(3): 217-225.
46	Xiang; China	2	Rubin C J, Megens H J, Barrio A M, et al. Strong signatures of selection in the domestic pig genome[J]. Proceedings of the National Academy of Sciences, 2012, 109(48): 19529-19536.
47	Ya'an, Sichuan, China	3	Li M, Tian S, Jin L, et al. Genomic analyses identify distinct patterns of selection in domesticated pigs and Tibetan wild boars[J]. Nature genetics, 2013, 45(12): 1431-1438.
48	Yorkshire; UK	15	Kim H, Song K D, Kim H J, et al. Exploring the genetic signature of body size in Yucatan miniature pig[J]. PloS one, 2015, 10(4): e0121732.
49	Yucatan miniature pig; Yucatan, Mexico	9	Kim H, Song K D, Kim H J, et al. Exploring the genetic signature of body size in Yucatan miniature pig[J]. PloS one, 2015, 10(4): e0121732.
	Total	287
